# Supplementary material for: Crystal structure of zwitterionic 3,3′-[1,1′-(butane-1,4-di­yl)bis­(1H-imidazol-3-ium-3,1-di­yl)]bis­(propane-1-sulfonate) dihydrate
Source: Acta Crystallogr E Crystallogr Commun. 2020 Jul 24;76(Pt 8):1353–6. doi: 10.1107/S2056989020009779 (PMC7405557; doi:10.1107/S2056989020009779)
Supplement: Supplementary file 1 [file e-76-01353-sup1.cif]

##############################################################################
#                                                                            #
# This CIF contains the data in a paper accepted for publication in          #
# Acta Crystallographica Section E. It conforms to the requirements of       #
# Notes for Authors for Acta Crystallographica Section E, and has been       #
# peer reviewed under the auspices of the IUCr Commission on Journals.       #
#                                                                            #
# Full details of the Crystallographic Information File format               #
# are given in the paper "The Crystallographic Information File (CIF):       #
# a New Standard Archive File for Crystallography" by S. R. Hall, F. H.      #
# Allen and I. D. Brown [Acta Cryst. (1991), A47, 655-685].                  #
#                                                                            #
# The current version of the core CIF dictionary is obtainable from          #
# ftp://ftp.iucr.org/pub/cif_core.dic.                                       #
#                                                                            #
# Software is freely available for graphical display of the structure(s)     #
# in this CIF. For information consult the CIF software page                 #
# http://www.iucr.org/resources/cif/software.                                #
#                                                                            #
# This file may be used for bona fide research purposes within the           #
# scientific community so long as proper attribution is given to the journal # 
# article from which it was obtained.                                        #
#                                                                            #
##############################################################################
data_I
_audit_creation_method     SHELXL-2018/3
_journal_date_recd_electronic     2020-06-12
_journal_date_accepted     2020-07-17
_journal_name_full     'Acta Crystallographica, Section E'
_journal_year     2020
_journal_volume     76
_journal_issue      8
_journal_page_first     1353
_journal_page_last     1356
_journal_paper_category     GO
_journal_paper_doi     10.1107/S2056989020009779
_journal_coeditor_code     WM5571
_publ_contact_author_name     'Antal Udvardy'
_publ_contact_author_address
;
University of Debrecen
Department of Physical Chemistry
PO Box 400
Debrecen
H-4002
Hungary
;
_publ_contact_author_email     udvardya@unideb.hu
_publ_contact_author_fax     ?
_publ_contact_author_phone     ?
_publ_section_title
;\
Crystal structure of zwitterionic
3,3'-[1,1'-(butane-1,4-diyl)bis(1<i>H</i>-imidazol-3-ium-3,1-diyl)]\
bis(propane-1-sulfonate) dihydrate
;
loop_
    _publ_author_name
    'Udvardy, Antal'
    'De, Sourav'
    "G\'al, Tam\'as Gyula"
    "Papp, G\'abor"
    "Cz\'eg\'eni, Csilla Enik\>o"
    "Jo\'o, Ferenc"
loop_
    _publ_author_footnote
    .
    .
    .
    .
    .
    .
loop_
    _publ_author_address
;
University of Debrecen,
Department of Physical Chemistry,
PO Box 400,
Debrecen,
H-4002,
Hungary
;
;
University of Debrecen,
Department of Physical Chemistry,
PO Box 400,
Debrecen,
H-4002,
Hungary
University of Debrecen,
Doctoral School of Chemistry,
PO Box 400,
Debrecen,
H-4002,
Hungary
;
;
University of Debrecen,
Department of Physical Chemistry,
PO Box 400,
Debrecen,
H-4002,
Hungary
;
;
University of Debrecen,
Department of Physical Chemistry,
PO Box 400,
Debrecen,
H-4002,
Hungary
;
;
MTA-DE Redox and Homogeneous Catalytic Reaction Mechanisms Research Group,
PO Box 400,
Debrecen,
H-4002,
Hungary
;
;
University of Debrecen,
Department of Physical Chemistry,
PO Box 400,
Debrecen,
H-4002,
Hungary
MTA-DE Redox and Homogeneous Catalytic Reaction Mechanisms Research Group,
PO Box 400,
Debrecen,
H-4002,
Hungary
;
_publ_section_synopsis
;\
A known <i>N</i>-heterocyclic carbene precursor, zwitterionic
3,3'-[1,1'-(butane-1,4-diyl)bis(1<i>H</i>-imidazol-3-ium-3,1-diyl)]\
bis(propane-1-sulfonate) crystallized as its dihydrate and was characterized
by single-crystal X-ray diffraction, revealing point group symmetry \=1 for
the zwitterionic molecule.
;
_chemical_name_systematic
;\
3,3'-[1,1'-(Butane-1,4-diyl)bis(1<i>H</i>-imidazol-3-ium-3,1-diyl)]\
bis(propane-1-sulfonate) dihydrate
;
_chemical_name_common
;
bis(propanosulfonate)-N,N-butyl-bis(imidazole) dihydrate
;
_chemical_formula_moiety     'C16 H26 N4 O6 S2, 2(H2 O)'
_chemical_formula_sum     'C16 H30 N4 O8 S2'
_chemical_formula_iupac     'C16 H26 N4 O6 S2, 2H2 O'
_chemical_formula_weight     470.56
_chemical_melting_point     ?
_space_group_crystal_system     monoclinic
_space_group_name_H-M_alt     'P 21/c'
_space_group_name_Hall     '-P 2ybc'
loop_
    _space_group_symop_operation_xyz
    'x, y, z'
    '-x, y+1/2, -z+1/2'
    '-x, -y, -z'
    'x, -y-1/2, z-1/2'
_cell_length_a     5.6085(4)
_cell_length_b     18.1641(11)
_cell_length_c     10.6884(7)
_cell_angle_alpha     90
_cell_angle_beta     97.860(4)
_cell_angle_gamma     90
_cell_volume     1078.63(12)
_cell_formula_units_Z     2
_cell_measurement_reflns_used     8513
_cell_measurement_theta_min     4.84
_cell_measurement_theta_max     70.02
_cell_measurement_temperature     299.82
_exptl_crystal_description     prism
_exptl_crystal_colour     colourless
_exptl_crystal_size_max     0.200
_exptl_crystal_size_mid     0.115
_exptl_crystal_size_min     0.071
_exptl_crystal_density_diffrn     1.449
_exptl_crystal_density_meas     ?
_exptl_crystal_density_method     ?
_exptl_crystal_F_000     500
_exptl_absorpt_coefficient_mu     2.693
_exptl_absorpt_correction_type     multi-scan
_exptl_absorpt_process_details
;
(<i>SADABS</i>; Krause <i>et al.</i>, 2015)
;
_exptl_absorpt_correction_T_min     0.702
_exptl_absorpt_correction_T_max     0.820
_diffrn_ambient_temperature     299.82
_diffrn_source     'microfocus sealed tube'
_diffrn_radiation_type     CuK\a
_diffrn_radiation_wavelength     1.54178
_diffrn_measurement_device_type     'Bruker D8 VENTURE'
_diffrn_measurement_method     '\w and \f scans'
_diffrn_detector_area_resol_mean     ?
_diffrn_reflns_number     8276
_diffrn_reflns_av_R_equivalents     0.0515
_diffrn_reflns_av_unetI/netI     0.0411
_diffrn_reflns_theta_min     4.834
_diffrn_reflns_theta_max     66.781
_diffrn_reflns_theta_full     66.781
_diffrn_measured_fraction_theta_max     0.954
_diffrn_measured_fraction_theta_full     0.954
_diffrn_reflns_limit_h_min     -6
_diffrn_reflns_limit_h_max     6
_diffrn_reflns_limit_k_min     -21
_diffrn_reflns_limit_k_max     21
_diffrn_reflns_limit_l_min     -12
_diffrn_reflns_limit_l_max     11
_refine_special_details     ?
_reflns_number_total     1841
_reflns_number_gt     1483
_reflns_threshold_expression     'I > 2\s(I)'
_refine_ls_structure_factor_coef     Fsqd
_refine_ls_matrix_type     full
_refine_ls_R_factor_all     0.0641
_refine_ls_R_factor_gt     0.0477
_refine_ls_wR_factor_gt     0.0975
_refine_ls_wR_factor_ref     0.1093
_refine_ls_goodness_of_fit_ref     1.107
_refine_ls_restrained_S_all     1.107
_refine_ls_number_reflns     1841
_refine_ls_number_parameters     136
_refine_ls_number_restraints     0
_refine_ls_hydrogen_treatment     constr
_refine_ls_weighting_scheme     calc
_refine_ls_weighting_details
              'w=1/[\s^2^(Fo^2^)+(0.0303P)^2^+0.8877P] where P=(Fo^2^+2Fc^2^)/3'
_atom_sites_solution_hydrogens     mixed
_atom_sites_solution_primary     direct
_atom_sites_solution_secondary     direct
_refine_ls_shift/su_max     0.000
_refine_ls_shift/su_mean     0.000
_refine_diff_density_max     0.398
_refine_diff_density_min     -0.293
_refine_ls_extinction_method     none
_refine_ls_extinction_coef     .
loop_
    _atom_type_symbol
    _atom_type_description
    _atom_type_scat_dispersion_real
    _atom_type_scat_dispersion_imag
    _atom_type_scat_source
    C C 0.0181 0.0091 'International Tables Vol C Tables 4.2.6.8 and 6.1.1.4'
    H H 0.0000 0.0000 'International Tables Vol C Tables 4.2.6.8 and 6.1.1.4'
    N N 0.0311 0.0180 'International Tables Vol C Tables 4.2.6.8 and 6.1.1.4'
    O O 0.0492 0.0322 'International Tables Vol C Tables 4.2.6.8 and 6.1.1.4'
    S S 0.3331 0.5567 'International Tables Vol C Tables 4.2.6.8 and 6.1.1.4'
_computing_data_collection
;
APEX3 (Bruker, 2017)
;
_computing_cell_refinement
;
SAINT (Bruker, 2017)
;
_computing_data_reduction
;
SAINT (Bruker 2017)
;
_computing_structure_solution
;
SHELXT (Sheldrick, 2015a)
;
_computing_structure_refinement
;
SHELXL (Sheldrick, 2015b)
;
_computing_molecular_graphics
;
Mercury (Macrae <i>et al.</i>,  2020)
;
_computing_publication_material
;
WinGX (Farrugia, 2012), <i>OLEX2</i> (Dolomanov <i>et al.</i>,
2009),
publCIF (Westrip, 2010)
;
loop_
    _atom_site_type_symbol
    _atom_site_label
    _atom_site_fract_x
    _atom_site_fract_y
    _atom_site_fract_z
    _atom_site_U_iso_or_equiv
    _atom_site_adp_type
    _atom_site_calc_flag
    _atom_site_occupancy
    _atom_site_disorder_assembly
    _atom_site_disorder_group
    S S1 -0.01051(13) 0.32408(4) 0.27909(7) 0.0384(2) Uani d 1 . .
    O O1 0.0178(4) 0.36082(12) 0.1620(2) 0.0515(6) Uani d 1 . .
    O O2 -0.0556(5) 0.37554(13) 0.3769(2) 0.0684(7) Uani d 1 . .
    O O3 -0.1853(4) 0.26460(13) 0.2622(2) 0.0605(7) Uani d 1 . .
    N N1 0.4379(4) 0.12377(12) 0.4186(2) 0.0342(5) Uani d 1 . .
    N N2 0.4693(4) 0.03758(12) 0.2835(2) 0.0397(6) Uani d 1 . .
    C C1 0.2680(5) 0.28051(15) 0.3317(3) 0.0387(7) Uani d 1 . .
    H H1A 0.295761 0.242246 0.272092 0.046 Uiso calc 1 . .
    H H1B 0.396416 0.316390 0.333023 0.046 Uiso calc 1 . .
    C C2 0.2778(5) 0.24673(15) 0.4622(3) 0.0407(7) Uani d 1 . .
    H H2A 0.126464 0.222028 0.468117 0.049 Uiso calc 1 . .
    H H2B 0.296498 0.285719 0.524741 0.049 Uiso calc 1 . .
    C C3 0.4824(6) 0.19192(15) 0.4923(3) 0.0414(7) Uani d 1 . .
    H H3A 0.631092 0.214116 0.473993 0.050 Uiso calc 1 . .
    H H3B 0.501309 0.180196 0.581604 0.050 Uiso calc 1 . .
    C C4 0.2637(5) 0.07226(16) 0.4320(3) 0.0442(8) Uani d 1 . .
    H H4 0.152627 0.074210 0.489045 0.053 Uiso calc 1 . .
    C C5 0.2834(6) 0.01861(16) 0.3477(3) 0.0470(8) Uani d 1 . .
    H H5 0.188704 -0.023476 0.335243 0.056 Uiso calc 1 . .
    C C6 0.5586(5) 0.10126(15) 0.3272(3) 0.0383(7) Uani d 1 . .
    H H6 0.685369 0.126268 0.298589 0.046 Uiso calc 1 . .
    C C7 0.5562(6) -0.00487(17) 0.1802(3) 0.0516(8) Uani d 1 . .
    H H7A 0.517965 -0.056495 0.189484 0.062 Uiso calc 1 . .
    H H7B 0.729934 -0.000435 0.187416 0.062 Uiso calc 1 . .
    C C8 0.4471(6) 0.02087(17) 0.0518(3) 0.0462(8) Uani d 1 . .
    H H8A 0.274204 0.013577 0.041893 0.055 Uiso d 1 . .
    H H8B 0.477584 0.073117 0.043983 0.055 Uiso d 1 . .
    O O4 0.9450(6) 0.13610(16) 0.1398(3) 0.0982(11) Uani d 1 . .
    H H4A 0.944211 0.132449 0.060413 0.147 Uiso d 1 . .
    H H4B 0.898201 0.179850 0.150683 0.147 Uiso d 1 . .
loop_
    _atom_site_aniso_label
    _atom_site_aniso_U_11
    _atom_site_aniso_U_22
    _atom_site_aniso_U_33
    _atom_site_aniso_U_12
    _atom_site_aniso_U_13
    _atom_site_aniso_U_23
    S1 0.0413(4) 0.0408(4) 0.0350(4) 0.0084(3) 0.0128(3) 0.0048(3)
    O1 0.0632(15) 0.0539(13) 0.0404(12) 0.0105(11) 0.0174(11) 0.0153(10)
    O2 0.097(2) 0.0648(15) 0.0463(14) 0.0381(14) 0.0195(13) -0.0033(11)
    O3 0.0407(13) 0.0686(15) 0.0714(17) -0.0097(11) 0.0046(12) 0.0164(12)
    N1 0.0408(13) 0.0316(12) 0.0313(13) 0.0045(10) 0.0087(11) -0.0006(10)
    N2 0.0527(16) 0.0335(13) 0.0344(14) 0.0073(11) 0.0114(12) -0.0036(10)
    C1 0.0362(16) 0.0368(15) 0.0447(18) 0.0024(12) 0.0116(14) 0.0029(13)
    C2 0.0528(19) 0.0371(15) 0.0332(16) 0.0063(13) 0.0095(14) -0.0037(12)
    C3 0.0488(18) 0.0397(16) 0.0340(16) 0.0047(13) -0.0008(14) -0.0071(13)
    C4 0.0486(19) 0.0485(17) 0.0389(18) -0.0005(14) 0.0180(15) 0.0016(14)
    C5 0.056(2) 0.0391(17) 0.0474(19) -0.0063(14) 0.0138(16) -0.0014(14)
    C6 0.0431(17) 0.0391(16) 0.0348(16) 0.0026(13) 0.0126(14) 0.0028(13)
    C7 0.072(2) 0.0434(17) 0.0413(18) 0.0170(16) 0.0155(17) -0.0081(14)
    C8 0.056(2) 0.0445(17) 0.0388(18) 0.0079(15) 0.0103(15) -0.0083(14)
    O4 0.154(3) 0.082(2) 0.0673(19) -0.0355(19) 0.047(2) -0.0023(15)
_geom_special_details
;
 All esds (except the esd in the dihedral angle between two l.s. planes)
 are estimated using the full covariance matrix.  The cell esds are taken
 into account individually in the estimation of esds in distances, angles
 and torsion angles; correlations between esds in cell parameters are only
 used when they are defined by crystal symmetry.  An approximate (isotropic)
 treatment of cell esds is used for estimating esds involving l.s. planes.
;
loop_
    _geom_bond_atom_site_label_1
    _geom_bond_atom_site_label_2
    _geom_bond_site_symmetry_2
    _geom_bond_distance
    _geom_bond_publ_flag
    S1 O1 . 1.446(2) ?
    S1 O2 . 1.450(2) ?
    S1 O3 . 1.453(2) ?
    S1 C1 . 1.773(3) ?
    N1 C6 . 1.327(3) ?
    N1 C4 . 1.374(4) ?
    N1 C3 . 1.470(3) ?
    N2 C6 . 1.320(4) ?
    N2 C5 . 1.368(4) ?
    N2 C7 . 1.482(3) ?
    C1 C2 . 1.517(4) ?
    C1 H1A . 0.9700 ?
    C1 H1B . 0.9700 ?
    C2 C3 . 1.520(4) ?
    C2 H2A . 0.9700 ?
    C2 H2B . 0.9700 ?
    C3 H3A . 0.9700 ?
    C3 H3B . 0.9700 ?
    C4 C5 . 1.342(4) ?
    C4 H4 . 0.9300 ?
    C5 H5 . 0.9300 ?
    C6 H6 . 0.9300 ?
    C7 C8 . 1.499(4) ?
    C7 H7A . 0.9700 ?
    C7 H7B . 0.9700 ?
    C8 C8 3_655 1.528(5) ?
    C8 H8A . 0.9700 ?
    C8 H8B . 0.9700 ?
    O4 H4A . 0.8500 ?
    O4 H4B . 0.8499 ?
loop_
    _geom_angle_atom_site_label_1
    _geom_angle_atom_site_label_2
    _geom_angle_atom_site_label_3
    _geom_angle_site_symmetry_1
    _geom_angle_site_symmetry_3
    _geom_angle
    _geom_angle_publ_flag
    O1 S1 O2 . . 112.16(14) ?
    O1 S1 O3 . . 112.80(14) ?
    O2 S1 O3 . . 112.80(15) ?
    O1 S1 C1 . . 106.52(13) ?
    O2 S1 C1 . . 106.97(15) ?
    O3 S1 C1 . . 104.93(13) ?
    C6 N1 C4 . . 108.0(2) ?
    C6 N1 C3 . . 126.0(2) ?
    C4 N1 C3 . . 126.1(2) ?
    C6 N2 C5 . . 108.7(2) ?
    C6 N2 C7 . . 124.9(2) ?
    C5 N2 C7 . . 126.4(3) ?
    C2 C1 S1 . . 113.08(19) ?
    C2 C1 H1A . . 109.0 ?
    S1 C1 H1A . . 109.0 ?
    C2 C1 H1B . . 109.0 ?
    S1 C1 H1B . . 109.0 ?
    H1A C1 H1B . . 107.8 ?
    C1 C2 C3 . . 113.0(2) ?
    C1 C2 H2A . . 109.0 ?
    C3 C2 H2A . . 109.0 ?
    C1 C2 H2B . . 109.0 ?
    C3 C2 H2B . . 109.0 ?
    H2A C2 H2B . . 107.8 ?
    N1 C3 C2 . . 111.7(2) ?
    N1 C3 H3A . . 109.3 ?
    C2 C3 H3A . . 109.3 ?
    N1 C3 H3B . . 109.3 ?
    C2 C3 H3B . . 109.3 ?
    H3A C3 H3B . . 107.9 ?
    C5 C4 N1 . . 107.4(2) ?
    C5 C4 H4 . . 126.3 ?
    N1 C4 H4 . . 126.3 ?
    C4 C5 N2 . . 107.0(3) ?
    C4 C5 H5 . . 126.5 ?
    N2 C5 H5 . . 126.5 ?
    N2 C6 N1 . . 108.9(2) ?
    N2 C6 H6 . . 125.6 ?
    N1 C6 H6 . . 125.6 ?
    N2 C7 C8 . . 112.6(2) ?
    N2 C7 H7A . . 109.1 ?
    C8 C7 H7A . . 109.1 ?
    N2 C7 H7B . . 109.1 ?
    C8 C7 H7B . . 109.1 ?
    H7A C7 H7B . . 107.8 ?
    C7 C8 C8 . 3_655 111.0(3) ?
    C7 C8 H8A . . 109.5 ?
    C8 C8 H8A 3_655 . 109.5 ?
    C7 C8 H8B . . 109.2 ?
    C8 C8 H8B 3_655 . 109.4 ?
    H8A C8 H8B . . 108.0 ?
    H4A O4 H4B . . 104.5 ?
loop_
    _geom_torsion_atom_site_label_1
    _geom_torsion_atom_site_label_2
    _geom_torsion_atom_site_label_3
    _geom_torsion_atom_site_label_4
    _geom_torsion_site_symmetry_1
    _geom_torsion_site_symmetry_2
    _geom_torsion_site_symmetry_3
    _geom_torsion_site_symmetry_4
    _geom_torsion
    _geom_torsion_publ_flag
    O1 S1 C1 C2 . . . . 173.2(2) ?
    O2 S1 C1 C2 . . . . 53.1(2) ?
    O3 S1 C1 C2 . . . . -66.9(2) ?
    S1 C1 C2 C3 . . . . 163.8(2) ?
    C6 N1 C3 C2 . . . . 111.4(3) ?
    C4 N1 C3 C2 . . . . -68.4(4) ?
    C1 C2 C3 N1 . . . . -71.0(3) ?
    C6 N1 C4 C5 . . . . 0.3(3) ?
    C3 N1 C4 C5 . . . . -179.9(3) ?
    N1 C4 C5 N2 . . . . 0.1(4) ?
    C6 N2 C5 C4 . . . . -0.4(4) ?
    C7 N2 C5 C4 . . . . -179.5(3) ?
    C5 N2 C6 N1 . . . . 0.6(3) ?
    C7 N2 C6 N1 . . . . 179.7(2) ?
    C4 N1 C6 N2 . . . . -0.6(3) ?
    C3 N1 C6 N2 . . . . 179.6(2) ?
    C6 N2 C7 C8 . . . . -83.8(4) ?
    C5 N2 C7 C8 . . . . 95.1(4) ?
    N2 C7 C8 C8 . . . 3_655 176.4(3) ?
loop_
    _geom_hbond_atom_site_label_D
    _geom_hbond_atom_site_label_H
    _geom_hbond_atom_site_label_A
    _geom_hbond_site_symmetry_A
    _geom_hbond_distance_DH
    _geom_hbond_distance_HA
    _geom_hbond_distance_DA
    _geom_hbond_angle_DHA
    O4 H4A O2 4_665 0.85 1.97 2.818(4) 180
    O4 H4B O3 1_655 0.85 2.04 2.821(4) 152
    C4 H4 O1 4_566 0.93 2.40 3.217(4) 146
    C5 H5 O1 2_545 0.93 2.40 3.321(4) 170
    C6 H6 O4 . 0.93 2.39 3.209(4) 147
_shelx_space_group_comment
;
The symmetry employed for this shelxl refinement is uniquely defined
by the following loop, which should always be used as a source of
symmetry information in preference to the above space-group names.
They are only intended as comments.
;
_shelx_estimated_absorpt_T_min     0.615
_shelx_estimated_absorpt_T_max     0.832
_shelx_hkl_file
;
  -1   0   0  19.057   1.822
  -1   0   0  20.179   2.943
  -2   0   0 5174.52  136.33
  -2   0   0 5060.52  128.60
  -3   0   0  209.28   15.15
  -3   0   0  233.54   16.04
  -3   0   0  218.48   13.50
  -4   0   0 2282.83   80.51
  -4   0   0 2308.52   73.30
  -4   0   0 2237.33   77.57
  -5   0   0  99.516  12.118
  -5   0   0  96.953  11.269
  -5   0   0  83.519  15.179
  -6   0   0  20.514   7.559
  -6   0   0  30.099   7.477
   0  -1   0 -0.3637  0.4400
   0   1   0  -1.059   0.178
  -1  -1   0  207.19    9.21
  -1   1   0  213.80    7.99
  -1   1   0  206.72    9.43
   1   1   0  206.08    6.10
  -2  -1   0 1847.25   55.28
  -2   1   0 1800.92   55.00
  -2   1   0 1794.75   49.69
  -3  -1   0  291.32   16.27
  -3  -1   0  304.70   18.85
  -3  -1   0  277.40   17.84
  -3   1   0  303.10   13.26
  -3   1   0  302.65   19.06
  -3   1   0  307.19   16.40
  -3   1   0  294.67   18.13
  -4  -1   0  3.0715  3.1926
  -4  -1   0 -0.0837  2.8678
  -4  -1   0 -0.1247  1.6973
  -4   1   0  0.6007  2.7110
  -4   1   0  3.0532  2.3769
  -4   1   0  2.0030  2.4553
  -5  -1   0  32.225   9.128
  -5  -1   0  27.819   7.245
  -5  -1   0  30.381   8.193
  -5   1   0  33.158   8.553
  -5   1   0  28.442   8.378
  -5   1   0  42.895  10.248
  -6  -1   0  94.552  11.543
  -6  -1   0  110.29   11.24
  -6   1   0  101.85   12.00
   0  -2   0  561.59   20.05
   0   2   0  532.99   16.57
  -1  -2   0 5783.49  144.94
   1   2   0 5832.21  139.87
  -1   2   0 5488.51  144.83
  -2  -2   0  159.73   10.60
  -2   2   0  166.38    8.80
  -2   2   0  172.06   11.18
  -3  -2   0  259.46   16.81
  -3  -2   0  274.48   17.93
  -3  -2   0  245.85   14.88
  -3   2   0  276.07   18.07
  -3   2   0  264.93   15.41
  -3   2   0  267.65   13.26
  -3   2   0  275.02   17.80
  -4  -2   0  85.723  11.231
  -4  -2   0  54.780   8.742
  -4  -2   0  59.244   8.943
   4  -2   0  85.379  14.296
  -4   2   0  68.908   9.781
  -4   2   0  81.672   9.097
  -4   2   0  81.604  11.271
  -5  -2   0  68.139  10.273
  -5  -2   0  105.65   14.06
  -5  -2   0  77.576  10.210
  -5   2   0  95.919  12.818
  -5   2   0  78.887  15.125
  -5   2   0  73.113  10.127
  -6  -2   0  57.929   8.707
  -6  -2   0  70.714  12.482
  -6   2   0  57.791   8.608
   0  -3   0  -3.861   0.987
   0   3   0  -2.104   0.730
   1  -3   0  27.956   2.712
  -1  -3   0  25.458   4.262
   1   3   0  25.617   2.337
  -1   3   0  23.765   3.622
  -1   3   0  21.589   3.518
   2  -3   0  10.288   2.707
  -2  -3   0  6.6358  2.1913
  -2   3   0  7.5126  1.9968
  -3  -3   0  6.9284  2.1474
  -3  -3   0  3.3980  1.9928
   3  -3   0  3.3879  3.4759
  -3  -3   0  1.3947  1.9967
  -3   3   0  7.2638  2.6591
  -3   3   0  5.8752  3.3966
  -3   3   0  5.4493  2.3936
  -3   3   0 -0.0264  1.6920
  -4  -3   0  176.95   14.36
  -4  -3   0  180.30   16.49
  -4  -3   0  172.91   14.94
  -4   3   0  162.31   12.72
  -4   3   0  182.33   17.73
  -4   3   0  185.20   16.41
  -5  -3   0  2.6162  3.0559
  -5   3   0  7.3993  3.1586
  -5   3   0  6.8464  5.1236
  -5   3   0  5.8080  4.9636
  -6  -3   0  14.977   6.616
  -6  -3   0  -1.347   3.877
  -6   3   0  7.7387  4.1983
   0  -4   0  5.5063  3.6380
   0   4   0  4.9437  1.9735
  -1  -4   0 4591.99  129.89
  -1   4   0 4687.45  126.16
  -1   4   0 4672.44  124.57
   1   4   0 5081.50  120.63
   2  -4   0 5041.68  124.86
  -2  -4   0 4682.77  129.30
  -2   4   0 4743.18  126.78
  -2   4   0 4732.32  130.36
  -3  -4   0  693.27   31.11
  -3  -4   0  745.21   30.99
  -3  -4   0  714.17   32.69
   3  -4   0  754.40   29.42
  -3   4   0  719.62   32.13
  -3   4   0  718.43   29.09
  -3   4   0  779.32   29.76
  -3   4   0  727.90   33.84
  -3   4   0  724.54   33.82
  -4  -4   0  -1.151   1.886
  -4  -4   0  5.1715  3.0463
  -4  -4   0  -4.360   2.521
  -4   4   0 -0.6179  1.8383
  -4   4   0  -2.843   3.018
  -4   4   0 -0.3644  3.2916
  -5  -4   0  92.468  11.079
  -5  -4   0  78.791  14.192
  -5  -4   0  86.827  11.294
  -5   4   0  87.851  12.748
  -5   4   0  103.30   14.21
  -6  -4   0  7.3880  4.4008
   6   4   0  4.1899  6.1853
  -6   4   0  6.9499  3.4571
   0  -5   0  8.9228  3.8476
  -1  -5   0 1369.35   48.25
   1  -5   0 1192.86   47.67
  -1   5   0 1296.65   42.56
   1   5   0 1314.02   37.75
  -2  -5   0  22.598   4.896
  -2  -5   0  16.946   3.928
  -2   5   0  13.010   4.972
  -2   5   0  19.396   4.677
  -2   5   0  21.287   5.189
  -3  -5   0  14.967   4.847
  -3  -5   0  17.238   5.154
  -3  -5   0  9.2251  3.4049
  -3   5   0  10.297   4.750
  -3   5   0  20.117   4.825
  -3   5   0  17.157   6.154
  -3   5   0  14.676   5.153
  -3   5   0  14.107   4.050
  -4  -5   0  223.60   17.65
  -4  -5   0  247.19   20.09
  -4  -5   0  243.92   22.78
  -4   5   0  237.05   19.82
  -4   5   0  243.09   16.02
  -5  -5   0  100.60   12.02
  -5  -5   0  123.06   13.13
  -5  -5   0  119.14   16.67
  -5   5   0  117.24   14.23
  -6  -5   0  17.755   6.846
  -6   5   0  24.519   5.663
   6   5   0  7.8259  5.2919
   0  -6   0 1362.45   52.02
   0   6   0 1282.55   41.73
   1  -6   0  524.83   29.37
  -1  -6   0  469.10   36.88
  -1   6   0  522.56   24.20
   1   6   0  519.80   19.51
  -2  -6   0 3821.88  106.84
  -2  -6   0 3651.64  105.05
  -2  -6   0 3848.22  105.20
  -2  -6   0 3699.29  105.40
  -2   6   0 3771.65  117.52
  -2   6   0 3734.77  104.68
  -2   6   0 3709.34  107.25
  -3  -6   0  436.15   23.86
  -3  -6   0  442.10   22.45
  -3  -6   0  475.49   26.03
  -3  -6   0  450.38   23.75
  -3   6   0  473.96   23.92
  -3   6   0  451.15   26.76
  -3   6   0  480.98   25.75
  -3   6   0  447.38   26.73
  -3   6   0  480.92   21.85
  -4  -6   0  181.37   15.74
  -4  -6   0  208.99   18.85
  -4  -6   0  160.34   15.11
  -4   6   0  169.74   17.21
  -5  -6   0  81.002  10.427
  -5  -6   0  77.007  17.551
   5  -6   0  86.825  32.260
  -5   6   0  102.30   12.47
  -6  -6   0  107.50   12.07
  -6   6   0  73.865  10.414
   6   6   0  87.169  15.299
   0  -7   0  -1.415   2.014
   0   7   0 -0.2285  1.0106
  -1  -7   0  91.066  11.589
   1  -7   0  94.312  12.278
   1   7   0  84.644   7.053
  -2  -7   0  30.471   6.561
  -2  -7   0  15.036   4.099
   2  -7   0  17.569   7.097
  -2  -7   0  16.545   3.808
  -2   7   0  11.929   3.612
   2   7   0  20.594   6.075
  -2   7   0  16.309   5.725
  -3  -7   0  92.789  10.634
   3  -7   0  81.299  21.164
  -3  -7   0  89.334   9.429
  -3  -7   0  88.957  10.427
  -3  -7   0  79.786   9.368
  -3   7   0  93.320  10.515
  -3   7   0  94.346  10.205
  -3   7   0  79.746  10.761
  -4  -7   0  124.80   26.21
  -4  -7   0  162.59   14.99
  -4  -7   0  184.66   17.76
   4  -7   0  113.56   25.28
  -5  -7   0  -2.739  10.326
   5  -7   0   9.065  12.471
  -5   7   0  -4.324   2.885
  -6  -7   0  22.693   5.264
  -6   7   0  15.662   4.121
   0  -8   0 1659.25   66.45
   0   8   0 1540.92   71.09
   0   8   0 1662.31   53.49
  -1  -8   0  2.7889  1.7152
   1  -8   0  5.8404  4.0003
  -1  -8   0  3.6289  2.5404
  -1   8   0  2.2946  1.6789
   1   8   0  4.5230  3.6129
  -2  -8   0  49.613   7.329
   2  -8   0  44.797  12.705
  -2  -8   0  55.724   6.611
  -2  -8   0  45.974   7.173
   2   8   0  51.842   8.582
   2   8   0  57.505   4.583
  -2   8   0  62.018  10.768
  -2   8   0  57.834   7.234
  -2   8   0  53.385   7.311
  -3  -8   0  27.400   6.702
   3  -8   0  29.251  12.340
  -3  -8   0  24.484   5.821
  -3   8   0  20.122   5.778
  -3   8   0  37.546  12.155
   3   8   0  17.298   6.481
  -3   8   0  31.588   6.958
  -4  -8   0  89.037  10.643
  -4  -8   0  91.055  16.075
   4  -8   0  64.626  17.602
   4   8   0  96.123  14.225
  -4   8   0  86.705  12.093
  -5  -8   0  5.0321  3.3215
   5   8   0  8.4295  4.7625
  -6  -8   0  55.474   6.615
  -6   8   0  58.244   8.392
   0  -9   0 -0.3309  2.7462
   0  -9   0  2.0898  2.0729
   0   9   0  0.6492  2.9726
  -1  -9   0  6.0064  5.0550
   1  -9   0  7.1863  4.0514
  -1  -9   0  6.0357  2.6013
   1  -9   0 -0.5279  2.1225
  -1   9   0  7.4911  2.3744
   1   9   0  3.6786  1.7328
  -1   9   0  2.3097  1.7457
  -1   9   0  5.3329  4.1473
   1   9   0  6.0869  3.7049
   2  -9   0  490.77   38.31
  -2  -9   0  503.83   25.72
  -2  -9   0  530.17   25.41
  -2   9   0  504.32   26.81
  -2   9   0  483.49   32.59
  -2   9   0  507.73   25.80
   2   9   0  528.49   30.60
   2   9   0  514.91   19.09
  -3  -9   0  29.263   6.602
   3  -9   0  42.297  14.030
  -3  -9   0  45.345   7.164
  -3  -9   0  62.485   9.633
   3   9   0  32.902   9.174
  -3   9   0  36.782   7.620
  -3   9   0  46.323  10.240
  -3   9   0  42.380   9.552
  -4  -9   0 -0.5538  1.6766
  -4  -9   0  3.3798  6.2461
  -4   9   0  0.7345  1.7680
   4   9   0  1.1152  4.1446
  -5  -9   0  117.40   12.12
   5   9   0  102.59   14.35
  -5   9   0  96.722  12.930
  -6  -9   0  5.5006  2.3447
  -6   9   0  8.1237  3.1258
   0 -10   0  19.812   4.733
   0 -10   0  17.727   3.997
   0 -10   0  13.502   9.088
   0  10   0  23.273   7.599
   0  10   0  15.883   3.768
   0  10   0  20.621   4.768
   1 -10   0  676.28   44.68
  -1 -10   0  668.10   27.96
   1 -10   0  675.89   28.29
  -1 -10   0  678.24   42.08
  -1 -10   0  713.10   30.73
   1  10   0  625.09   33.71
  -1  10   0  676.80   30.07
  -1  10   0  640.48   36.57
   1  10   0  633.23   26.08
  -1  10   0  629.39   29.12
   2 -10   0  77.431  26.910
  -2 -10   0  61.223   7.882
  -2 -10   0  61.370   7.798
  -2  10   0  46.260   9.340
   2  10   0  35.113  12.695
  -2  10   0  48.686  12.582
  -2  10   0  42.911   6.957
   2  10   0  67.018   6.475
   3 -10   0  19.811  10.488
  -3 -10   0  0.2369  3.3778
  -3 -10   0  10.800   4.627
  -3 -10   0  10.979   4.448
  -3  10   0  25.750   6.419
  -3  10   0  1.9393  3.5161
   3  10   0  12.558   5.700
  -4 -10   0  6.2677  4.0970
   4 -10   0  0.9660  9.3163
  -4 -10   0  2.1478  5.6925
  -4 -10   0  5.3510  4.0451
   4  10   0  -4.822   3.747
  -4  10   0 -0.7312  2.0699
  -4  10   0  6.8152  7.9450
  -5 -10   0 -0.2703  1.9392
   5  10   0  6.9421  6.6913
  -5  10   0  -2.978   2.662
   0 -11   0  -1.089   3.859
   0 -11   0  1.4874  2.1231
   0 -11   0  1.5676  2.1539
   0  11   0  1.3312  2.2810
   0  11   0  3.8405  3.8212
   1 -11   0  18.349   7.486
  -1 -11   0  13.976   7.986
  -1 -11   0  15.989   4.494
  -1 -11   0  15.931   3.827
   1 -11   0  17.648   4.854
  -1  11   0  14.171   4.453
   1  11   0  15.477   6.447
   1  11   0  14.825   4.071
  -1  11   0  18.175   5.824
  -1  11   0  20.267   5.604
  -2 -11   0  18.593   5.779
  -2 -11   0  15.100   4.531
   2 -11   0  22.092   8.530
  -2  11   0  25.333   6.515
  -2  11   0  26.604   8.339
  -2  11   0  22.160   5.954
   2  11   0  30.273   8.669
  -3 -11   0  50.192   9.572
  -3 -11   0  55.920   8.047
   3 -11   0  40.826  11.174
  -3 -11   0  43.873  10.542
  -3  11   0  50.627  11.016
   3  11   0  27.954   7.568
  -3  11   0  25.001   8.040
  -4 -11   0  71.638  10.158
  -4 -11   0  62.068   9.444
  -4 -11   0  39.911  11.320
  -4  11   0  90.787  16.782
   4  11   0  74.815  12.700
  -4  11   0  74.787  11.785
  -5 -11   0  5.4024  3.1355
   5  11   0  8.2199  8.2339
  -5  11   0  4.4668  2.0392
   0 -12   0  3.7165  4.9439
   0  12   0  1.7510  3.3218
   0  12   0  4.5407  2.9386
  -1 -12   0  111.48   11.81
  -1 -12   0  110.95   10.74
   1 -12   0  134.12   20.52
   1  12   0  138.21   16.46
  -1  12   0  132.79   16.61
   1  12   0  123.99   10.78
  -1  12   0  130.58   12.40
  -1  12   0  128.96   12.48
  -2 -12   0  67.051   8.819
  -2 -12   0  61.896   9.183
   2 -12   0  56.868  16.120
   2  12   0  76.765  11.655
  -2  12   0  71.939  10.231
  -2  12   0  89.748  14.022
  -2  12   0  55.065   8.798
  -3 -12   0  94.332  11.840
  -3 -12   0  98.104  14.223
  -3 -12   0  119.60   12.98
  -3  12   0  82.571  12.794
   3  12   0  113.39   15.42
  -3  12   0  112.64   16.70
  -4 -12   0  26.429   7.254
  -4 -12   0  14.692  13.734
  -4  12   0  48.030  12.833
  -4  12   0  27.128   7.697
   4  12   0  36.527  10.250
  -5 -12   0  54.027   8.047
  -5  12   0  48.238   9.202
   0 -13   0  1.6426  2.5956
   0  13   0  0.8415  2.5409
   0  13   0  0.8840  4.3191
  -1 -13   0  8.0814  3.6687
   1 -13   0 -0.8633  7.5161
  -1 -13   0  9.6995  7.1639
   1 -13   0  9.7802  3.1041
  -1 -13   0  3.2114  2.3219
  -1  13   0  4.3287  3.1061
   1  13   0  6.0019  3.7821
  -1  13   0  8.6494  4.0077
   1  13   0  15.530   7.548
  -2 -13   0  2.6660  4.1741
  -2 -13   0  5.9451  3.1497
  -2 -13   0  10.108   5.800
   2 -13   0  0.8089  5.8847
  -2  13   0  7.9967  3.4554
   2  13   0  -4.561   2.802
  -2  13   0  3.5265  4.6101
  -3 -13   0  8.1606  4.8784
   3 -13   0   8.841  11.326
  -3 -13   0  8.0897  5.4574
  -3 -13   0  0.7791  3.2003
   3  13   0  12.648   6.030
  -3  13   0  3.3142  3.5872
  -3  13   0  3.1230  5.2533
  -4 -13   0  5.2883  3.2774
  -4  13   0  0.1628  3.0789
   4  13   0  8.6100  6.2168
  -5 -13   0  -5.186   2.151
  -5  13   0  7.3567  3.5545
   0 -14   0  189.96   15.81
   0 -14   0  175.36   24.91
   0  14   0  177.14   16.18
   0  14   0  198.59   19.99
  -1 -14   0  3.6233  2.2558
  -1 -14   0  9.8003  7.8836
   1 -14   0  4.0407  2.9631
   1 -14   0  9.6029  7.5262
  -1 -14   0 -0.8377  2.6165
   1  14   0  13.343   5.990
  -1  14   0 -0.2602  4.3411
   1  14   0  0.6871  2.9228
  -1  14   0  3.2066  3.0184
  -2 -14   0  357.37   24.43
  -2 -14   0  345.73   27.32
  -2 -14   0  347.76   22.31
   2  14   0  331.89   27.82
  -2  14   0  348.35   32.57
  -2  14   0  349.24   31.51
  -3 -14   0  8.0895  9.7707
   3 -14   0  12.546  11.240
  -3 -14   0  29.674   7.688
  -3 -14   0  17.279   6.343
  -3  14   0  8.9501  6.1766
   3  14   0  14.006   6.254
  -3  14   0  11.570   4.750
  -4 -14   0  81.141  10.145
  -4 -14   0  96.839   9.974
   4  14   0  64.825  13.417
  -4  14   0  78.970  11.205
  -5 -14   0  29.256   5.056
   5 -14   0  42.404   6.918
  -5  14   0  29.795   5.658
   0 -15   0  -8.575   7.764
   0  15   0  -6.335   3.932
   0  15   0  1.9689  3.5593
  -1 -15   0  17.559  13.870
   1 -15   0  27.907  13.611
  -1 -15   0  32.096   8.370
   1 -15   0  39.073   9.546
   1  15   0  25.692  10.056
   1  15   0  43.930   7.965
  -1  15   0  29.293   7.388
  -1  15   0  30.200  10.173
  -2 -15   0  2.2460  7.1624
  -2 -15   0  17.937   5.498
   2 -15   0  24.914  13.047
  -2 -15   0  9.8491  3.9344
  -2  15   0  5.2065  3.4616
  -2  15   0  6.7876  5.1124
   2  15   0  9.5747  6.3546
  -3 -15   0  -3.169   3.062
   3 -15   0  16.562  13.413
  -3 -15   0  5.9615  2.6975
  -3  15   0  -2.644   1.798
  -3  15   0  0.9972  6.6156
  -4 -15   0  22.083   6.202
  -4 -15   0  23.146   6.126
   4  15   0  20.674   9.342
  -4  15   0  23.046   5.827
   0 -16   0  212.93   17.89
   0 -16   0  224.30   29.44
   0  16   0  205.94   18.24
   0  16   0  197.43   22.36
  -1 -16   0  54.282  15.934
   1 -16   0  51.334   8.904
   1 -16   0  59.213  17.683
  -1 -16   0  40.911   8.536
   1  16   0  65.112  15.042
   1  16   0  51.406  10.825
  -1  16   0  49.663  12.159
  -1  16   0  32.975   8.168
  -2 -16   0  87.529  11.263
  -2 -16   0  100.24   11.09
  -2 -16   0  114.57   18.17
   2 -16   0  44.588  21.805
  -2  16   0  79.906  12.744
   2  16   0  72.340  14.725
  -3 -16   0  32.977   7.084
  -3 -16   0  34.415   8.311
  -3  16   0  35.721   9.505
   3  16   0  29.738   8.391
  -4 -16   0  6.1051  3.5350
  -4 -16   0  1.2986  3.8779
  -4  16   0  13.069   4.235
   0 -17   0  -11.56    8.55
   0 -17   0 -0.8622  2.1056
   0  17   0  5.8493  4.6335
   0  17   0  14.875   5.247
   1 -17   0  40.562  16.189
  -1 -17   0  46.958  13.838
  -1 -17   0  35.553   8.265
   1  17   0  32.207   9.264
  -1  17   0  21.064   5.423
  -1  17   0  20.939   6.981
  -2 -17   0  74.747  10.601
  -2  17   0  78.198  11.684
   2  17   0  78.391  13.754
  -3 -17   0  -2.580   2.070
  -3 -17   0  3.0945  2.5996
  -3  17   0 -0.6939  2.7102
   3  17   0  9.0003  9.0500
  -4  17   0  18.870   5.321
   0 -18   0  1.8104  3.3535
   0  18   0  7.5465  3.7491
   1 -18   0  18.665   5.672
   1  18   0  23.815   7.258
  -1  18   0  11.426   7.417
  -2 -18   0  0.0810  2.5263
   2  18   0  -5.448   4.497
  -2  18   0  1.5128  2.6999
  -3 -18   0  38.170   7.891
  -3  18   0  34.805   7.803
   0 -19   0  1.1447  2.8881
   0  19   0  -7.421   3.852
  -1 -19   0  16.451   5.239
   1 -19   0  19.879   6.797
   1  19   0  25.296   8.621
  -1  19   0  24.035   7.803
  -2 -19   0  11.675   3.577
  -2  19   0  7.2520  3.8717
   2  19   0  17.906   7.708
  -3 -19   0  0.1332  1.9887
  -3  19   0  -3.124   2.476
   0 -20   0  151.83   12.71
   0  20   0  154.51   16.89
  -1 -20   0  80.082   9.517
  -1  20   0  104.86   11.43
   1  20   0  89.632  13.885
   2 -20   0  36.518   7.448
  -2 -20   0  41.647   8.005
  -2  20   0  53.875   7.897
  -1 -21   0  -1.579   2.736
  -1  21   0  -2.279   2.981
  -6   0   1  0.9873  3.6254
  -5   0   1  -4.600   2.504
  -5   0   1  2.4440  2.0151
  -4   0   1  -1.523   2.258
  -4   0   1 -0.9020  1.4388
  -4   0   1  -2.001   1.942
  -3   0   1  2.2943  1.8849
  -3   0   1  -1.228   1.539
  -3   0   1  1.2324  1.6894
  -2   0   1  1.3800  0.7283
  -2   0   1  2.7523  1.5795
  -1   0   1 -0.7398  0.7466
  -1   0   1  0.1427  0.5077
   0   0   1  -4.435   0.312
   0   0  -1  -2.962   0.722
  -1   0  -1  -2.776   0.538
  -2   0  -1  2.8102  1.6599
  -3   0  -1  -2.842   1.388
  -3   0  -1  6.3153  3.0994
  -3   0  -1  0.1659  2.0412
  -4   0  -1  -4.952   2.158
  -4   0  -1  4.9847  1.9886
  -4   0  -1  2.0749  3.2578
  -5   0  -1  0.7902  3.8055
  -5   0  -1 -0.8290  2.6759
  -5   0  -1  9.6722  5.6789
  -6   0  -1  1.0320  6.1549
  -6  -1   1  -2.864   3.111
  -6  -1   1  -1.803   2.846
  -6   1   1  -1.662   3.674
  -6   1   1  18.296   7.712
  -5  -1   1  28.492   7.784
  -5  -1   1  33.562   8.948
  -5  -1   1  24.802   7.156
  -5   1   1  39.290   8.126
   5   1  -1  47.022  16.648
  -5   1   1  16.228   6.656
  -5   1   1  32.869   9.244
  -4  -1   1  5.3322  4.1770
  -4  -1   1  7.5166  3.7676
  -4   1   1  9.8267  3.9524
  -4   1   1  7.1727  4.6694
  -4   1   1  0.7335  2.3046
  -3  -1   1  3.4309  2.2461
  -3  -1   1  4.5343  2.9070
  -3  -1   1  9.6899  3.3971
  -3   1   1  2.6795  2.0126
  -3   1   1  8.2647  3.4603
  -3   1   1  4.7781  2.6508
  -3   1   1  8.6578  3.9816
  -2  -1   1  311.79   15.85
  -2   1   1  319.71   16.27
  -1  -1   1 1194.46   34.65
  -1   1   1 1099.65   32.94
  -1   1   1 1226.06   34.79
   0  -1  -1  37.452   2.343
   0  -1  -1  35.438   3.733
   0  -1   1  43.555   3.734
   0   1   1  43.467   1.843
   0   1  -1  43.748   3.405
   0   1  -1  38.204   2.767
  -1  -1  -1  34.905   4.654
  -1   1  -1  35.514   3.489
  -2  -1  -1  230.90   12.84
  -2   1  -1  226.29   12.82
  -2   1  -1  219.34   10.88
  -3  -1  -1  53.927   7.212
  -3  -1  -1  54.868   6.576
  -3  -1  -1  59.254   7.833
  -3   1  -1  48.372   6.146
  -3   1  -1  59.510   7.498
  -3   1  -1  52.330   7.183
  -4  -1  -1  34.048   8.099
  -4  -1  -1  28.361   6.637
  -4  -1  -1  33.917   7.935
  -4   1  -1  34.531   6.635
  -4   1  -1  43.432   9.758
  -4   1  -1  35.227   9.502
  -5  -1  -1  1.1824  5.5399
  -5  -1  -1  2.2608  3.0577
  -5  -1  -1  -3.888   2.650
  -5   1  -1  1.2910  2.7665
  -5   1  -1  1.8688  4.3543
  -5   1  -1  7.7413  5.5387
  -6  -1  -1  6.7527  4.8846
  -6   1  -1  3.3494  4.8717
  -6  -2   1  92.675  10.618
  -6  -2   1  98.974  10.472
  -6   2   1  90.660  11.131
  -5  -2   1  22.524   7.046
  -5  -2   1  33.169   7.809
  -5  -2   1  32.378   8.869
  -5   2   1  20.531   6.521
  -5   2   1  19.617   5.218
  -5   2   1  25.619   7.738
  -4  -2   1  148.26   12.75
  -4  -2   1  148.25   14.46
   4  -2  -1  152.42   17.11
  -4  -2   1  141.68   15.29
  -4   2   1  137.37   14.87
  -4   2   1  143.49   12.47
  -4   2   1  142.96   14.41
  -3  -2   1  408.53   20.07
  -3  -2   1  401.09   22.44
  -3  -2   1  379.61   21.46
  -3   2   1  402.45   22.57
  -3   2   1  384.74   22.43
  -3   2   1  384.94   16.09
  -2   2   1  114.51    9.11
  -2   2   1  115.09    7.81
   1  -2  -1 2882.16   76.40
  -1   2   1 2734.91   73.93
  -1   2   1 2670.16   73.52
   0  -2  -1  472.76   16.21
   0  -2   1  448.38   18.70
   0   2  -1  468.61   14.92
  -1  -2  -1 9999.00  247.05
  -1   2  -1 9919.92  247.81
  -2  -2  -1 1177.03   38.36
  -2   2  -1 1152.68   36.36
  -2   2  -1 1146.94   38.79
  -3  -2  -1 1615.68   53.93
  -3  -2  -1 1630.66   55.59
  -3  -2  -1 1675.75   56.70
  -3   2  -1 1690.17   56.00
  -3   2  -1 1628.38   57.08
  -3   2  -1 1665.97   52.11
  -3   2  -1 1620.87   57.39
  -3   2  -1 1628.38   51.86
  -4  -2  -1  277.40   19.37
  -4  -2  -1  279.59   18.78
  -4  -2  -1  247.10   19.95
  -4   2  -1  272.13   17.49
  -4   2  -1  277.93   20.26
  -4   2  -1  283.78   21.76
  -5  -2  -1  332.11   22.30
  -5  -2  -1  311.34   21.28
  -5  -2  -1  349.27   26.87
  -5   2  -1  325.83   26.18
  -5   2  -1  335.60   23.41
  -6   2  -1  54.849  12.980
  -6  -3   1  47.057   8.857
  -6  -3   1  38.185   8.091
  -6   3   1  50.903   7.490
  -5  -3   1  -1.163   1.640
  -5  -3   1  6.0497  2.6825
  -5  -3   1  -5.411   4.477
  -5   3   1  7.1532  3.1931
  -5   3   1  1.3183  2.4569
  -5   3   1  -5.536   4.407
  -4  -3   1  4.3904  2.6280
  -4  -3   1  0.2055  2.7305
  -4  -3   1  4.4789  2.9022
   4  -3  -1 -0.7609  5.8601
  -4   3   1  1.9192  1.9839
  -4   3   1 -0.3537  2.6391
  -4   3   1  2.3298  1.4184
  -3  -3   1  597.28   28.58
  -3  -3   1  630.79   26.77
   3  -3  -1  655.52   31.44
  -3  -3   1  631.60   30.06
  -3   3   1  617.63   24.00
  -3   3   1  640.96   30.48
  -3   3   1  590.64   29.71
  -2  -3   1  283.92   15.63
   2  -3  -1  304.60   16.71
  -2   3   1  295.20   14.83
  -2   3   1  282.99   15.62
   1  -3  -1 1931.98   53.76
  -1  -3   1 1746.80   56.29
  -1   3   1 1668.73   51.31
   1   3  -1 1827.45   46.82
  -1   3   1 1833.55   51.26
   0  -3  -1  115.45   10.23
   0  -3   1  130.62   10.38
   0   3  -1  87.266   7.913
  -1  -3  -1 4602.25  122.25
  -1   3  -1 4872.02  123.68
   1   3   1 5089.66  121.84
  -1   3  -1 4600.98  124.22
  -2  -3  -1  977.70   34.09
  -2   3  -1  971.34   33.42
   2   3   1 1054.23   28.50
  -2   3  -1  992.54   35.45
  -3  -3  -1  68.782   7.437
  -3  -3  -1  61.028   7.699
  -3  -3  -1  58.922   7.873
  -3   3  -1  66.246   6.934
  -3   3  -1  51.337   7.756
  -3   3  -1  59.369   7.077
  -3   3  -1  66.462   8.466
  -3   3  -1  78.588   8.683
  -4  -3  -1  3.3155  3.0047
  -4  -3  -1  5.5463  2.7337
  -4  -3  -1  -4.578   2.802
  -4   3  -1  -4.339   2.096
  -4   3  -1  -5.848   3.865
  -4   3  -1  4.1392  2.8980
  -5  -3  -1  2.4205  2.7860
  -5  -3  -1  -2.173   6.287
  -5  -3  -1  2.8702  3.4771
  -5   3  -1  0.7954  3.5736
  -6  -3  -1  21.319   6.959
  -6  -4   1  24.874   6.285
  -6   4   1  48.990   9.743
  -5  -4   1  92.458  11.847
  -5  -4   1  106.56   14.84
  -5  -4   1  88.745  11.257
   5  -4  -1  88.746  13.339
  -5   4   1  103.97   10.81
  -5   4   1  84.653  12.339
  -5   4   1  119.01   15.29
  -4  -4   1  906.80   38.93
  -4  -4   1  908.28   43.96
  -4  -4   1  865.16   39.97
  -4   4   1  843.48   36.02
  -4   4   1  932.47   43.33
  -4   4   1  907.84   44.67
  -3  -4   1  5.9734  3.1974
   3  -4  -1  5.0816  3.8755
  -3  -4   1  5.4213  2.4428
  -3  -4   1  3.2162  2.4977
  -3   4   1  -3.017   1.846
  -3   4   1  -1.104   1.983
  -3   4   1  2.1881  1.6409
   2  -4  -1  554.48   23.76
  -2  -4   1  508.26   23.28
  -2   4   1  549.58   23.36
  -2   4   1  517.23   23.51
   1  -4  -1  845.05   29.69
  -1  -4   1  867.57   35.19
  -1   4   1  817.96   29.20
   1   4  -1  866.28   24.67
  -1   4   1  834.90   28.37
   0  -4  -1 6759.67  178.54
   0  -4   1 6254.44  181.33
   0   4  -1 7122.49  171.06
   0   4   1 7010.78  173.31
  -1  -4  -1  24.178   3.874
   1  -4   1  22.282   5.830
   1   4   1  21.394   2.851
  -2  -4  -1  914.70   33.29
  -2  -4  -1  949.94   33.80
   2   4   1  946.31   27.10
  -2   4  -1  936.68   35.05
  -2   4  -1  925.29   32.95
  -3  -4  -1  884.64   36.71
  -3  -4  -1  852.07   35.30
  -3  -4  -1  906.31   35.45
  -3   4  -1  843.26   37.70
  -3   4  -1  876.85   34.46
  -3   4  -1  835.39   36.21
  -3   4  -1  904.31   38.73
  -4  -4  -1  298.22   19.99
  -4  -4  -1  285.30   21.87
  -4  -4  -1  287.01   19.99
  -4   4  -1  283.55   22.77
  -4   4  -1  302.81   21.85
  -5  -4  -1  104.64   11.97
  -5  -4  -1  116.24   11.91
  -5  -4  -1  97.368  16.855
  -5   4  -1  129.70   14.61
  -6  -4  -1  31.253   7.078
  -6   4  -1  30.739   7.529
   6   5  -1  0.4556  6.4118
  -6   5   1  3.4395  3.0911
  -5  -5   1  36.224   8.165
  -5  -5   1  56.320   8.629
  -5  -5   1  36.366   9.783
  -5   5   1  48.841  16.684
  -5   5   1  46.595   9.938
  -4  -5   1  2.8981  2.8205
  -4  -5   1  7.2508  2.5294
  -4  -5   1  0.4135  2.2704
  -4   5   1  4.6124  2.7256
  -4   5   1  0.8444  6.2180
  -4   5   1  2.9404  2.0435
  -3  -5   1  17.109   5.071
  -3  -5   1  16.030   4.744
   3  -5  -1  14.196   5.035
  -3  -5   1  15.139   4.246
  -3  -5   1  13.972   4.189
  -3   5   1  14.869   4.575
  -3   5   1  10.346   3.816
  -3   5   1  17.032   4.080
   2  -5  -1  9.7819  2.6554
  -2  -5   1  11.680   3.610
  -2  -5   1  20.257   4.556
  -2  -5   1  2.0890  1.9552
  -2   5   1  8.2759  3.1257
  -2   5   1  6.0879  2.5817
  -2   5   1  6.0807  2.4351
  -2   5   1  2.3447  1.8276
  -1  -5   1  137.04   13.02
  -1   5   1  137.22    9.69
   1   5  -1  147.18    7.28
   0  -5   1  286.33   19.66
   0  -5  -1  331.11   19.17
   0   5  -1  333.42   13.69
   0   5   1  338.33   15.25
  -1  -5  -1  507.02   23.62
   1  -5   1  482.37   27.32
  -1   5  -1  486.30   19.96
   1   5   1  519.57   18.82
  -2  -5  -1  98.164   8.618
  -2  -5  -1  113.03   12.07
   2   5   1  127.86    8.79
  -2   5  -1  100.38    8.63
  -2   5  -1  100.07    9.57
  -2   5  -1  93.520  11.551
  -3  -5  -1  22.683   5.371
  -3  -5  -1  19.534   5.025
  -3  -5  -1  12.289   4.250
  -3   5  -1  15.442   4.960
  -3   5  -1  13.067   4.225
  -3   5  -1  12.118   4.188
  -3   5  -1  22.932   5.539
  -4  -5  -1  -2.425   3.299
  -4  -5  -1  2.9581  2.2591
  -4   5  -1  21.525   8.338
  -4   5  -1 -0.8190  1.6149
  -5  -5  -1  5.5432  3.5990
  -5  -5  -1  2.0066  9.6685
  -5  -5  -1  2.5002  4.1280
  -5   5  -1  3.7067  4.4440
  -6  -5  -1  34.296   7.212
  -6   5  -1  42.568   7.363
  -6  -6   1  4.4429  2.8256
  -6   6   1  2.4117  2.7631
   6   6  -1  5.7816  3.8675
  -5  -6   1  87.900  16.201
  -5  -6   1  99.787  11.338
   5  -6  -1  54.679  16.305
  -5  -6   1  97.391  12.179
  -5   6   1  109.27   13.68
  -4  -6   1  -2.125   1.118
  -4  -6   1  8.0252  4.5084
  -4  -6   1  4.4640  3.0001
  -4   6   1  -5.407   5.579
  -4   6   1 -0.8469  2.5612
  -4   6   1  -2.978   1.756
  -4   6   1  7.1090  3.4149
  -3  -6   1  200.79   14.80
  -3  -6   1  196.64   16.61
  -3  -6   1  218.74   15.88
  -3  -6   1  217.68   14.52
  -3   6   1  211.05   14.55
  -3   6   1  213.72   17.52
  -3   6   1  213.76   17.52
  -2  -6   1  64.097  10.259
  -2  -6   1  57.665   7.344
  -2  -6   1  59.087   6.817
  -2  -6   1  68.052   7.176
  -2   6   1  54.793   7.331
  -2   6   1  58.712   7.486
  -2   6   1  59.537   7.557
   1  -6  -1  109.05   11.94
  -1  -6   1  112.62   12.36
  -1   6   1  116.02   10.68
   1   6  -1  119.20    7.02
   0  -6  -1  83.886  10.039
   0  -6   1  76.597  10.598
   0   6   1  82.306   7.252
   0   6  -1  88.280   6.581
  -1  -6  -1  58.089   7.492
   1  -6   1  58.785   9.346
   1   6   1  64.841   5.884
  -1   6  -1  69.752   6.615
   2  -6   1  81.302  12.220
  -2  -6  -1  81.689   8.047
  -2  -6  -1  85.254   8.237
  -2  -6  -1  75.382  10.625
  -2   6  -1  75.254  11.029
  -2   6  -1  69.464   8.287
   2   6   1  59.481   5.567
  -2   6  -1  86.388   8.498
  -3  -6  -1  176.63   13.42
  -3  -6  -1  179.72   13.95
  -3  -6  -1  182.53   13.98
  -3  -6  -1  180.23   14.83
   3  -6   1  165.72   20.99
  -3   6  -1  188.81   16.16
  -3   6  -1  192.96   14.89
  -3   6  -1  181.08   14.65
  -4  -6  -1  5.5165  3.3526
  -4  -6  -1  1.8017  2.9447
   4  -6   1  -7.442   4.572
  -4  -6  -1  0.0572  5.1522
  -4   6  -1  2.8403  3.3019
  -4   6  -1  -8.255   6.184
   5  -6   1  -9.521  12.519
  -5  -6  -1  5.2789  3.3375
  -5   6  -1  2.6748  3.6140
   5   6   1  5.7643  4.9450
  -6  -6  -1  12.725   3.345
  -6   6  -1  2.6687  4.0036
  -6  -7   1  27.262   6.146
   6   7  -1  26.423   6.345
  -6   7   1  31.234   9.842
  -5  -7   1  -3.411   7.516
   5  -7  -1  14.421   9.263
  -5  -7   1  2.4536  2.0813
   5   7  -1  4.1502  4.6498
  -5   7   1  6.6771  3.7371
  -4  -7   1  11.262   4.359
  -4  -7   1  12.539   6.557
  -4  -7   1  7.1421  3.0387
  -4   7   1  6.2850  4.3134
  -4   7   1  7.2043  5.1088
  -3  -7   1  71.600   9.249
  -3  -7   1  83.274   9.157
  -3  -7   1  88.557   9.270
  -3  -7   1  83.085  10.457
  -3   7   1  83.597   8.873
  -3   7   1  91.720  11.305
   2  -7  -1  22.828   7.857
  -2  -7   1  23.601   5.264
  -2  -7   1  12.752   3.599
  -2   7   1  27.730   7.696
  -2   7   1  18.041   5.198
  -2   7   1  26.074   6.573
  -1  -7   1  1.2044  2.1313
  -1  -7   1  1.4422  2.1576
   1   7  -1 -0.2005  0.8611
  -1   7   1  -1.078   1.103
   0  -7   1  426.65   28.40
   0  -7  -1  473.74   27.63
   0   7  -1  443.25   18.76
   0   7   1  441.41   20.41
  -1  -7  -1  21.854   4.954
  -1  -7  -1  18.887   3.980
  -1  -7  -1  34.558   8.452
   1  -7   1  22.849   8.099
  -1   7  -1  17.352   6.004
  -1   7  -1  24.468   5.081
   1   7   1  21.499   3.680
  -1   7  -1  27.243   4.296
  -2  -7  -1  196.99   13.88
  -2  -7  -1  218.76   14.35
   2  -7   1  209.46   21.72
  -2  -7  -1  198.60   13.86
  -2   7  -1  198.11   14.64
   2   7   1  203.84   16.63
  -2   7  -1  201.44   14.83
  -2   7  -1  180.54   17.95
  -3  -7  -1  3.3170  2.4106
  -3  -7  -1  -2.078   2.573
  -3   7  -1  4.4147  3.0678
  -3   7  -1  2.1729  2.2919
  -3   7  -1  6.4687  4.2436
  -4  -7  -1  5.9577  2.7920
  -4  -7  -1  2.2777  4.2842
  -4  -7  -1  6.4200  5.0450
   4  -7   1  -2.276   6.424
   4   7   1  5.1987  4.0182
  -4   7  -1  5.2209  2.6757
  -4   7  -1  5.8871  6.0918
  -5  -7  -1  -1.311   2.584
  -5   7  -1  5.1483  3.9976
   5   7   1  3.0039  5.5182
  -6  -7  -1  17.156   4.415
  -6   7  -1  16.576   4.942
  -6  -8   1  17.394   5.054
   6   8  -1  7.5061  6.6044
   5  -8  -1  14.859  19.511
  -5  -8   1  56.863  11.252
   5   8  -1  31.499  14.557
  -5   8   1  75.389  11.476
  -4  -8   1  5.6217  4.8442
  -4  -8   1  -3.117   3.454
  -4  -8   1  5.5091  3.5299
  -4   8   1 -0.9838  2.3162
   4   8  -1  6.9883  4.5274
  -3  -8   1  249.23   19.74
   3  -8  -1  261.48   28.15
  -3  -8   1  243.88   17.60
  -3  -8   1  250.09   17.44
   3   8  -1  250.92   22.24
  -3   8   1  263.41   20.89
  -3   8   1  253.88   17.98
  -2  -8   1  633.33   28.34
   2  -8  -1  595.24   38.80
  -2  -8   1  637.11   27.64
  -2   8   1  624.82   29.85
  -2   8   1  601.40   35.19
   2   8  -1  584.82   33.08
   2   8  -1  668.99   22.71
  -1  -8   1  195.57   19.30
  -1  -8   1  211.23   13.72
   1  -8  -1  226.65   20.67
  -1   8   1  213.44   15.71
  -1   8   1  211.82   14.07
  -1   8   1  209.28   18.02
   1   8  -1  211.25   11.62
   0  -8   1  11.529   6.644
   0  -8  -1  17.823   7.180
   0  -8  -1  20.990   4.390
   0   8  -1  13.628   4.493
   0   8   1  16.486   4.318
  -1  -8  -1  520.78   30.80
  -1  -8  -1  517.00   24.02
  -1  -8  -1  497.77   23.18
   1  -8   1  568.37   36.87
  -1   8  -1  538.99   24.67
   1   8   1  536.35   23.01
  -1   8  -1  522.55   23.99
  -1   8  -1  535.89   30.22
  -2  -8  -1  606.98   28.32
  -2  -8  -1  619.09   28.70
  -2  -8  -1  624.00   27.98
   2  -8   1  578.68   41.55
   2   8   1  591.15   31.26
  -2   8  -1  607.56   29.37
  -2   8  -1  618.22   36.15
  -2   8  -1  596.51   28.52
  -3  -8  -1  250.12   18.06
  -3  -8  -1  226.33   17.33
   3  -8   1  232.09   28.36
  -3  -8  -1  270.89   19.32
  -3   8  -1  219.76   18.05
   3   8   1  238.61   20.93
  -3   8  -1  244.71   20.60
  -3   8  -1  249.74   18.85
   4  -8   1  34.817  14.624
  -4  -8  -1  36.184   9.321
  -4  -8  -1  44.477   9.223
  -4  -8  -1  50.176   9.756
   4   8   1  53.979  12.510
  -4   8  -1  34.848   8.376
  -4   8  -1  33.006  11.105
  -5  -8  -1  77.547  10.260
   5   8   1  53.081  11.017
  -6  -8  -1  10.324   4.483
  -6   8  -1  -4.044   3.876
  -6  -9   1  1.3900  2.5451
  -6   9   1  -1.862   2.522
  -5  -9   1  90.867  10.781
  -5   9   1  72.085  11.431
   5   9  -1  68.855  11.517
  -4  -9   1  2.0985  2.8483
  -4  -9   1  9.7472  4.0933
   4  -9  -1  8.4024  9.0139
  -4   9   1  0.1831  2.0377
   4   9  -1  4.9264  4.3806
  -4   9   1  7.3037  7.3752
  -3  -9   1  15.158   4.367
   3  -9  -1  9.7134  8.3122
  -3  -9   1  20.294   6.245
  -3  -9   1  13.509   6.795
  -3   9   1  9.8653  3.9613
   3   9  -1  10.459   4.653
  -3   9   1  16.505   5.422
  -2  -9   1  33.785  10.645
   2  -9  -1  31.492  11.118
  -2  -9   1  33.566   7.283
  -2  -9   1  38.191   7.334
   2   9  -1  38.660   4.784
  -2   9   1  53.346   9.434
  -2   9   1  39.937   5.972
   2   9  -1  41.084   9.702
  -1  -9   1  15.158   6.267
   1  -9  -1  4.7751  5.1514
  -1  -9   1  6.1131  2.7998
   1  -9  -1  11.002   3.078
  -1  -9   1  9.9086  3.2980
  -1   9   1  13.586   4.357
  -1   9   1  7.5646  3.1321
  -1   9   1  16.735   6.950
   1   9  -1  9.8135  4.7482
   1   9  -1  9.2605  3.0842
   0  -9  -1  24.226   8.590
   0  -9   1  29.482   9.921
   0  -9   1  27.236   5.750
   0  -9  -1  30.658   5.909
   0  -9  -1  33.359   6.227
   0   9  -1  35.213   6.457
   0   9   1  25.424   5.631
   0   9  -1  18.307   5.443
   0   9   1  12.774   5.346
   0   9  -1  19.553   4.239
  -1  -9  -1  24.646   5.129
   1  -9   1  23.515   5.095
  -1  -9  -1  23.170   5.811
  -1  -9  -1  35.375   9.909
   1  -9   1  25.756   9.769
  -1   9  -1  28.202   8.368
  -1   9  -1  31.598   6.561
  -1   9  -1  30.220   6.382
   1   9   1  23.358   5.016
  -2  -9  -1  149.07   12.56
  -2  -9  -1  150.85   14.17
   2  -9   1  135.23   20.54
  -2  -9  -1  142.08   13.40
   2   9   1  170.67    9.89
  -2   9  -1  141.90   12.84
   2   9   1  159.79   15.13
  -2   9  -1  159.45   13.87
  -2   9  -1  142.13   17.31
  -3  -9  -1  7.7772  3.4128
  -3  -9  -1  4.0393  3.9631
  -3  -9  -1  16.446   5.539
   3  -9   1  12.060   7.566
  -3   9  -1  9.6168  4.0486
  -3   9  -1  12.275   4.536
  -3   9  -1  20.708   5.744
   3   9   1  6.5940  4.8255
  -4  -9  -1  22.017   6.240
  -4  -9  -1  28.179   6.781
  -4  -9  -1  19.668   9.505
   4  -9   1  10.696   9.905
  -4   9  -1  13.732   9.195
   4   9   1  14.333   6.370
  -4   9  -1  29.057   8.692
  -5  -9  -1  14.440   5.913
  -5   9  -1  16.534   6.084
  -5 -10   1  61.455  11.473
  -5  10   1  58.949  12.444
   5  10  -1  51.674  12.304
  -4 -10   1  131.06   17.64
  -4 -10   1  123.18   13.44
  -4 -10   1  111.19   12.18
   4 -10  -1  97.049  23.775
  -4  10   1  133.74   16.22
   4  10  -1  145.03   18.01
  -4  10   1  149.76   18.61
  -3 -10   1  542.56   29.29
  -3 -10   1  548.46   29.20
   3 -10  -1  545.57   45.59
  -3 -10   1  531.03   33.19
   3  10  -1  543.61   35.37
  -3  10   1  567.80   31.08
  -3  10   1  550.12   33.36
   2 -10  -1 1188.53   63.41
  -2 -10   1 1017.75   57.32
  -2 -10   1 1109.36   44.01
  -2 -10   1 1112.83   42.24
  -2  10   1 1088.20   44.31
   2  10  -1 1143.05   52.06
  -2  10   1 1136.08   54.77
   2  10  -1 1104.93   36.74
  -1 -10   1  4.8972  2.5087
   1 -10  -1  6.7813  4.7892
  -1 -10   1  3.4105  2.3803
  -1 -10   1  3.3018  3.7340
   1 -10  -1  0.4411  2.2078
  -1  10   1  1.5579  3.2823
  -1  10   1  3.1373  2.2188
   1  10  -1  5.1171  3.2020
   1  10  -1  3.3652  1.8946
   0 -10   1  410.56   32.88
   0 -10  -1  374.26   19.17
   0 -10   1  405.15   21.18
   0 -10  -1  408.52   21.02
   0 -10  -1  399.80   30.75
   0  10   1  369.75   24.94
   0  10   1  383.52   22.08
   0  10  -1  371.30   25.77
   0  10  -1  399.49   20.55
   0  10  -1  394.82   20.44
   1 -10   1  5.1770  3.3977
   1 -10   1  0.9688  5.2965
  -1 -10  -1  8.1875  3.5434
  -1 -10  -1  10.530   3.558
  -1 -10  -1  6.9077  5.9744
   1  10   1  9.4500  3.3799
  -1  10  -1  8.5749  3.4195
   1  10   1  10.654   3.604
  -1  10  -1  14.317   4.556
  -1  10  -1  8.8504  3.6967
  -2 -10  -1  575.83   28.25
  -2 -10  -1  569.68   30.38
   2 -10   1  486.11   42.10
  -2 -10  -1  545.79   29.34
  -2  10  -1  576.51   30.20
   2  10   1  584.65   32.94
  -2  10  -1  538.16   36.11
  -2  10  -1  607.11   30.30
   2  10   1  566.11   22.40
  -3 -10  -1  59.664  11.661
  -3 -10  -1  55.262   8.352
  -3 -10  -1  53.850  11.259
   3 -10   1  45.421  11.884
  -3  10  -1  46.388   9.864
   3  10   1  51.839  11.211
  -3  10  -1  41.832  10.589
  -4 -10  -1  59.609  10.647
  -4 -10  -1  67.840   9.218
   4  10   1  97.760  13.924
  -4  10  -1  80.001  15.432
  -4  10  -1  85.700  11.914
  -5 -10  -1  60.143   8.597
  -5  10  -1  59.203   9.264
  -5 -11   1  57.624  11.108
  -5  11   1  55.813   8.967
   5  11  -1  40.562   9.608
  -4 -11   1  222.78   17.60
  -4 -11   1  229.01   19.13
  -4 -11   1  235.21   24.10
   4  11  -1  244.56   23.35
  -4  11   1  283.51   22.74
  -4  11   1  212.01   20.66
   3 -11  -1  17.987   8.099
  -3 -11   1  -2.830   1.669
  -3 -11   1  -4.343   2.291
  -3 -11   1  -7.645   3.769
  -3  11   1  5.8995  3.6279
  -3  11   1  -4.659   2.331
   3  11  -1  -1.034   2.963
  -2 -11   1  116.54   18.67
  -2 -11   1  139.02   13.18
  -2 -11   1  118.07   11.30
   2 -11  -1  122.87   19.89
   2  11  -1  141.29   16.30
  -2  11   1  136.62   13.19
  -2  11   1  130.03   16.86
   1 -11  -1  22.790   5.312
  -1 -11   1  16.630   7.353
   1 -11  -1  32.618  10.411
  -1 -11   1  19.529   4.899
  -1 -11   1  22.986   5.603
   1  11  -1  22.442   5.332
   1  11  -1  26.281   7.764
  -1  11   1  31.200  10.433
   0 -11  -1  16.684   7.237
   0 -11  -1  3.6756  2.9044
   0 -11   1  7.8356  3.4028
   0 -11   1  2.5411  5.5278
   0  11  -1  4.5759  2.9399
   0  11   1  4.4570  2.6961
   0  11  -1  0.4804  3.1305
   0  11   1  0.7959  3.7105
   1 -11   1  7.6794  7.0743
  -1 -11  -1  8.2544  5.9148
  -1 -11  -1  7.0314  2.9096
  -1 -11  -1 -0.4488  3.4394
   1 -11   1  0.2647  3.0164
   1  11   1  6.2578  3.9328
  -1  11  -1  10.585   4.659
  -1  11  -1  7.2412  3.1524
  -1  11  -1  12.756   5.882
  -2 -11  -1  1.8034  1.9181
  -2 -11  -1  7.5964  4.3204
   2 -11   1  4.4351  6.5386
  -2  11  -1  1.8338  2.2802
  -2  11  -1  4.2356  2.2745
   2  11   1  -1.235   3.393
  -2  11  -1  0.5172  4.0743
  -3 -11  -1  82.627  13.249
  -3 -11  -1  50.573  12.181
  -3 -11  -1  77.547  10.064
  -3  11  -1  78.124  12.028
   3  11   1  86.128  13.440
  -3  11  -1  77.998  11.383
  -3  11  -1  74.662  11.509
  -4 -11  -1  167.81   16.15
  -4 -11  -1  182.51   14.87
  -4  11  -1  175.50   18.09
  -4  11  -1  152.53   28.58
   4  11   1  158.94   18.47
  -5 -11  -1  4.7990  2.6531
  -5  11  -1  5.7828  3.7471
  -5 -12   1  10.338   4.324
   5  12  -1  26.348   7.386
  -5  12   1  17.980   6.609
  -4 -12   1  -5.712   3.652
  -4 -12   1  10.868   7.219
  -4 -12   1  2.4000  2.0572
   4 -12  -1  -4.568  12.406
  -4  12   1  -3.953   7.211
  -4  12   1  2.0012  3.0291
   4  12  -1  -2.903   3.665
  -3 -12   1  186.15   16.00
  -3 -12   1  169.29   15.81
  -3 -12   1  177.97   19.90
  -3  12   1  165.17   17.17
   3  12  -1  163.04   19.76
  -3  12   1  178.70   18.50
   2 -12  -1  182.62   25.35
  -2 -12   1  195.05   14.66
  -2 -12   1  196.02   16.40
  -2 -12   1  154.31   22.43
   2  12  -1  189.95   19.91
  -2  12   1  167.90   15.74
  -2  12   1  193.60   21.70
  -1 -12   1  403.08   35.42
   1 -12  -1  421.67   36.60
  -1 -12   1  408.16   23.59
  -1 -12   1  389.27   20.62
  -1  12   1  382.74   23.10
  -1  12   1  344.47   27.32
   1  12  -1  411.96   21.56
   1  12  -1  372.67   27.91
   0 -12  -1  57.366   8.103
   0 -12  -1  66.577  12.532
   0 -12   1  41.145  13.033
   0 -12   1  59.931   8.011
   0  12  -1  43.651  10.147
   0  12   1  53.939  11.604
   0  12  -1  49.128   7.559
   0  12  -1  65.200   8.302
   1 -12   1  102.41   19.74
  -1 -12  -1  103.03   17.21
   1 -12   1  126.92   11.75
  -1 -12  -1  113.94   11.23
  -1 -12  -1  124.24   12.57
   1  12   1  106.26   10.26
  -1  12  -1  130.59   16.70
   1  12   1  125.49   14.77
  -1  12  -1  115.90   12.22
  -1  12  -1  118.08   11.89
  -2 -12  -1  95.412  11.753
  -2 -12  -1  90.247  10.521
  -2 -12  -1  90.281  12.368
   2 -12   1  72.735  20.874
  -2  12  -1  89.835  11.361
  -2  12  -1  107.92   16.05
   2  12   1  89.057  12.685
  -2  12  -1  103.69   12.61
  -3 -12  -1  58.530  11.952
  -3 -12  -1  51.466   8.130
  -3 -12  -1  47.986  10.354
   3 -12   1  37.305  14.058
  -3  12  -1  44.431  10.434
   3  12   1  37.517   9.921
  -3  12  -1  25.382   7.263
  -3  12  -1  34.216  10.118
   4 -12   1   5.273  14.081
  -4 -12  -1  30.629   7.967
  -4 -12  -1  37.481   7.968
   4  12   1  25.370   7.989
  -4  12  -1  26.661   8.267
  -5 -12  -1  2.6090  2.6801
  -5  12  -1  5.8185  4.4685
  -5 -13   1  59.433   7.831
   5 -13  -1  56.378   9.136
  -5  13   1  60.944  12.002
   5  13  -1  61.260  12.869
  -4 -13   1  17.171   5.389
  -4 -13   1  15.143   5.456
   4  13  -1  6.0509  4.7702
  -3 -13   1  275.42   25.23
  -3 -13   1  256.13   19.48
   3 -13  -1  232.96   32.48
  -3 -13   1  260.50   20.02
  -3  13   1  243.13   21.60
   3  13  -1  244.13   24.33
  -3  13   1  265.28   23.01
   2 -13  -1  109.82   20.86
  -2 -13   1  95.477  10.883
  -2 -13   1  114.55   12.34
  -2  13   1  113.80   16.86
  -2  13   1  116.33   13.20
   2  13  -1  102.42   15.14
  -1 -13   1  263.72   17.21
   1 -13  -1  284.13   31.55
   1 -13  -1  263.35   17.91
  -1 -13   1  306.92   32.01
  -1 -13   1  249.33   18.63
   1  13  -1  260.35   23.96
  -1  13   1  233.78   22.63
  -1  13   1  261.72   19.39
   1  13  -1  272.27   19.95
   0 -13   1  25.586   6.308
   0 -13  -1  13.347   4.795
   0 -13   1  25.489  10.851
   0 -13  -1  37.203  11.076
   0  13  -1  25.790   6.353
   0  13  -1  20.091   7.230
   0  13   1  24.241   5.587
   0  13  -1  17.306   4.614
   0  13   1  19.738   6.822
  -1 -13  -1  237.54   26.40
   1 -13   1  245.97   30.17
  -1 -13  -1  253.82   19.15
  -1 -13  -1  236.18   16.96
   1 -13   1  256.74   17.46
  -1  13  -1  254.11   18.78
   1  13   1  245.41   22.19
   1  13   1  238.84   16.63
  -1  13  -1  257.18   24.76
  -1  13  -1  237.46   19.21
  -2 -13  -1  8.0439  4.2027
  -2 -13  -1  17.493   6.441
  -2 -13  -1  8.8217  4.2075
   2 -13   1 -0.7401  7.6736
   2  13   1  13.226   4.941
  -2  13  -1  4.7898  2.1786
  -2  13  -1  6.5000  4.1020
  -2  13  -1  10.871   6.820
  -3 -13  -1  2.5175  2.8505
   3 -13   1  -1.571  10.931
  -3 -13  -1  1.6931  3.1140
  -3 -13  -1  -12.43    8.70
  -3  13  -1  -1.305   4.678
  -3  13  -1  -1.503   2.867
   3  13   1  -8.636   4.642
  -4 -13  -1  6.3145  3.6994
  -4 -13  -1  0.3376  2.6018
  -4  13  -1  5.4017  3.0604
  -5 -13  -1  35.188   7.161
  -5  13  -1  16.961   5.033
   5 -14  -1  89.709   9.637
  -5 -14   1  63.585   7.529
  -5  14   1  74.058   8.608
  -4 -14   1  -3.395   3.243
  -4 -14   1  2.2529  2.4600
   4  14  -1  -5.805   3.399
  -4  14   1  -2.421   1.838
  -3 -14   1  43.740  11.216
   3 -14  -1  51.317  18.318
  -3 -14   1  50.932  10.560
  -3 -14   1  66.180   9.337
  -3  14   1  58.269  10.848
   3  14  -1  61.775  13.783
  -3  14   1  49.177  10.574
  -2 -14   1  -1.803   2.400
  -2 -14   1  0.0451  1.8009
  -2  14   1  3.8606  3.4783
  -2  14   1  2.5386  3.5363
   2  14  -1  -2.735   4.720
  -1 -14   1  12.603   3.917
  -1 -14   1  14.214  11.048
  -1 -14   1  11.900   5.138
   1 -14  -1  20.353   9.179
   1 -14  -1  10.741   4.623
   1  14  -1  11.423   4.611
   1  14  -1  3.1393  5.6844
  -1  14   1  0.8847  4.2163
  -1  14   1  10.377   4.759
   0 -14   1  39.255  13.177
   0 -14   1  18.188   5.216
   0 -14  -1  19.431   6.035
   0 -14  -1  43.581  12.311
   0  14   1  20.402   5.251
   0  14  -1  21.780   7.159
   0  14  -1  24.793   6.940
   0  14   1  22.618   7.891
  -1 -14  -1 -0.3722  2.3064
   1 -14   1  0.2879  2.5174
  -1 -14  -1  5.5593  2.9931
   1 -14   1  2.8668  6.6067
  -1 -14  -1  7.9557  7.4182
  -1  14  -1  7.6406  3.9271
  -1  14  -1  2.7130  2.7953
  -1  14  -1  1.2841  2.2473
   1  14   1  -1.805   4.992
   1  14   1  9.9727  3.0645
  -2 -14  -1  15.949   7.615
  -2 -14  -1  19.362   6.330
  -2 -14  -1  21.667   5.541
   2 -14   1   8.171  12.577
   2  14   1  35.460   9.596
  -2  14  -1  18.847   7.494
  -2  14  -1  11.211   6.471
  -2  14  -1  19.290   6.535
  -3 -14  -1  140.76   14.56
  -3 -14  -1  136.51   14.09
   3  14   1  142.65   17.30
  -3  14  -1  147.86   16.98
  -3  14  -1  148.48   17.70
  -4 -14  -1  46.146   8.620
  -4 -14  -1  41.245   7.865
  -4  14  -1  35.096   8.362
  -4 -15   1  3.6388  3.2774
   4  15  -1 -0.6562  5.7695
  -4  15   1  14.134   5.570
   3 -15  -1   0.035  13.876
  -3 -15   1  7.0389  3.3665
  -3 -15   1  -6.351   6.909
  -3 -15   1  0.9138  3.1287
  -3  15   1  1.5059  2.9026
   3  15  -1  3.2405  4.0255
  -2 -15   1  12.976   4.645
  -2 -15   1  24.216   8.356
   2 -15  -1   4.657  10.842
  -2 -15   1  9.8905  4.1038
   2  15  -1  12.229   6.609
  -2  15   1  2.0035  4.2025
   1 -15  -1  5.4065  8.9742
  -1 -15   1  0.0839  5.7949
   1 -15  -1  0.7246  3.2312
  -1  15   1  2.6384  3.2195
   1  15  -1  -6.696   3.433
  -1  15   1  6.2288  5.6756
   0 -15   1  1.0520  4.0756
   0 -15   1  7.2668  6.7363
   0 -15  -1  3.7352  8.1293
   0 -15  -1  8.6535  4.9890
   0  15  -1  13.135   5.127
   0  15  -1  12.820   6.786
   0  15   1  7.0526  4.2255
  -1 -15  -1  36.115  11.526
  -1 -15  -1  25.097   7.153
   1 -15   1  19.631   5.370
   1 -15   1   7.426  11.246
   1  15   1  24.650   5.857
   1  15   1  31.770   9.496
  -1  15  -1  16.525   7.209
  -2 -15  -1  2.1398  7.9576
  -2 -15  -1  4.4521  2.6533
   2 -15   1  13.984  12.138
   2  15   1  2.0961  4.9132
  -2  15  -1  0.0635  4.6069
  -2  15  -1  5.4124  4.7286
  -3 -15  -1  3.6852  3.6366
  -3 -15  -1  1.9489  2.4286
   3  15   1  6.7192  7.8839
  -3  15  -1  1.2967  2.6688
  -4 -15  -1  24.636   5.914
  -4 -15  -1  38.962   8.044
  -4  15  -1  32.825   7.258
  -4 -16   1  79.482   8.760
   4  16  -1  81.275  13.771
  -4  16   1  78.142   9.859
  -3 -16   1  65.668   8.854
  -3 -16   1  59.935   9.129
  -3  16   1  63.410  12.596
   3  16  -1  79.225  13.186
  -2 -16   1  20.471   7.265
  -2 -16   1  11.667   4.243
   2 -16  -1  -3.509  11.712
  -2 -16   1  11.154   8.947
   2  16  -1  15.475   6.877
  -2  16   1  15.585   5.301
  -2  16   1  32.902   7.145
   1 -16  -1  330.72   21.24
   1 -16  -1  296.61   36.30
  -1 -16   1  337.19   23.70
  -1 -16   1  307.19   32.80
  -1  16   1  327.25   24.73
   1  16  -1  293.06   27.88
   1  16  -1  317.16   24.79
  -1  16   1  341.03   28.91
   0 -16  -1  147.76   23.90
   0 -16   1  183.34   27.43
   0 -16  -1  159.04   15.34
   0 -16   1  180.79   16.14
   0  16  -1  167.75   20.83
   0  16  -1  154.45   16.72
   0  16   1  171.27   19.45
   0  16   1  157.97   16.34
  -1 -16  -1  175.35   22.88
   1 -16   1  125.58   13.20
  -1 -16  -1  136.16   14.84
   1 -16   1  88.085  22.694
   1  16   1  144.76   15.98
  -1  16  -1  168.12   20.55
   1  16   1  148.68   18.06
  -1  16  -1  147.08   17.00
  -2 -16  -1  -4.690   3.334
  -2 -16  -1  -3.233   2.034
   2  16   1  12.071   6.861
  -2  16  -1  3.4445  3.5597
  -3 -16  -1  122.28   12.57
  -3 -16  -1  125.31   13.05
  -3  16  -1  129.09   14.41
  -4 -16  -1  19.494   5.083
  -4 -16  -1  17.893   6.348
  -4  16  -1  10.820   4.493
   4 -17  -1  19.357   5.111
  -4 -17   1  29.862   6.050
  -4  17   1  19.951   5.831
  -3 -17   1  26.591   5.544
  -3 -17   1  21.078   5.561
  -3  17   1  24.838   7.609
   3  17  -1  16.670   6.983
  -2 -17   1  75.302   9.927
   2  17  -1  86.310  19.791
   1 -17  -1  70.861  11.552
   1 -17  -1  75.385  23.362
  -1 -17   1  82.159  19.943
  -1 -17   1  78.414  10.428
  -1  17   1  88.273  12.833
   1  17  -1  59.807  13.684
  -1  17   1  75.491  16.783
   0 -17  -1  1.4234  3.7245
   0 -17   1  6.2077  3.8958
   0 -17  -1  13.518  11.218
   0 -17   1  38.994  13.740
   0  17   1 -0.1088  3.5539
   0  17  -1  4.4227  3.0492
   0  17   1  12.363   5.089
   1 -17   1  15.671   4.949
  -1 -17  -1  20.135   6.427
  -1 -17  -1  33.805  16.968
   1 -17   1  12.969  12.886
  -1  17  -1  23.880   9.636
  -1  17  -1  4.7655  4.4345
   1  17   1  19.313   7.022
  -2 -17  -1  -1.131   3.050
   2  17   1  3.7455  6.6951
  -3  17  -1  9.2322  3.7936
   3  18  -1  6.1063  4.7343
  -3  18   1  -2.674   2.993
  -2 -18   1  194.32   16.67
   2  18  -1  198.04   19.58
  -2  18   1  199.11   17.94
   1 -18  -1  5.5092  5.5176
  -1 -18   1  8.8086  4.9054
  -1  18   1  -2.422   5.040
   0 -18  -1  149.37   19.32
   0 -18   1  150.60   15.28
   0  18  -1  136.93   18.12
   0  18   1  160.27   21.90
  -1 -18  -1  181.78   16.39
   1 -18   1  197.60   14.83
  -1  18  -1  165.82   20.26
   1  18   1  171.46   20.15
  -2 -18  -1  130.44   13.18
   2  18   1  82.777  19.062
  -2  18  -1  135.98   14.55
  -3 -18  -1  6.3252  2.6890
  -3  18  -1  5.3313  3.2778
  -3 -19   1  15.719   4.069
   3 -19  -1  9.2516  4.8995
  -3  19   1  11.865   3.698
  -2 -19   1  4.5064  2.6666
   2 -19  -1  -2.079   3.546
  -2  19   1  0.3841  3.2910
  -1 -19   1  109.09   11.83
   1 -19  -1  107.10   13.45
   1  19  -1  88.662  14.110
  -1  19   1  111.41   12.51
   0 -19   1  1.7720  3.4765
   0 -19  -1  5.2462  3.8626
   0  19  -1  13.482   6.729
   0  19   1  10.750   7.118
   1 -19   1  24.712  10.036
  -1 -19  -1  15.391   5.462
  -1  19  -1  4.6114  4.5993
   1  19   1  8.3520  7.5681
  -2 -19  -1  19.264   5.982
  -2  19  -1  18.064   5.268
  -3 -19  -1  2.4442  2.2158
  -3  19  -1  5.1365  3.1263
   2 -20  -1  9.1174  7.0040
  -2  20   1  6.9160  3.3173
   2  20  -1  15.058   7.315
  -1 -20   1  9.2527  3.5309
  -1  20   1  -3.114   7.082
   1  20  -1  13.947   8.257
   0 -20   1  1.6752  3.9719
   0  20  -1  6.7396  5.6500
  -1 -20  -1  35.067   7.002
  -2 -20  -1  -3.435   2.469
  -2  20  -1  7.2510  3.1165
  -1 -21   1  0.6463  2.4700
  -1  21   1  -4.103   6.678
   1  21  -1  5.3973  9.3341
   0 -21   1  5.5294  4.3470
   0  21  -1  2.3131  5.3043
  -1 -21  -1  1.7765  2.0080
  -1  21  -1  -1.635   2.308
  -6   0   2  21.883   5.177
  -6   0   2  13.911   4.683
  -5   0   2  517.12   34.40
  -5   0   2  536.47   32.34
   5   0  -2  483.29   42.58
  -5   0   2  523.98   28.60
  -4   0   2  252.59   20.96
  -4   0   2  245.36   19.53
  -4   0   2  267.90   17.96
  -3   0   2  4.5617  2.5648
  -3   0   2  4.7366  2.9657
  -2   0   2  173.96    8.79
  -2   0   2  175.08   11.63
   0   0  -2 2651.97   85.03
   0   0   2 3237.82   75.66
  -1   0  -2  247.68   10.08
  -2   0  -2 2107.87   61.15
  -3   0  -2 1044.10   40.48
  -3   0  -2 1072.34   38.96
  -3   0  -2 1096.79   41.15
  -4   0  -2  206.02   16.83
  -4   0  -2  219.67   16.00
  -4   0  -2  230.47   18.85
  -6  -1   2  1.6417  2.9167
  -6   1   2  2.4250  3.2966
  -6   1   2  3.3302  2.6318
  -5  -1   2  23.126   6.807
  -5  -1   2  34.377   9.846
  -5   1   2  42.326   8.957
  -5   1   2  27.023   6.893
  -5   1   2  29.779   8.911
   5   1  -2  -1.708  11.115
  -4  -1   2  0.6895  3.0409
  -4  -1   2  5.6919  3.5588
   4  -1  -2  6.1702  5.5056
  -4  -1   2  5.1277  3.1580
   4  -1  -2  0.3322  4.5967
  -4   1   2  5.4840  2.9133
  -4   1   2  2.5550  2.8212
  -4   1   2  5.2937  3.4950
  -3  -1   2  10.802   4.194
  -3  -1   2  27.883   6.694
  -3  -1   2  20.905   4.912
  -3   1   2  12.767   2.802
  -3   1   2  17.962   4.850
  -3   1   2  22.976   6.115
  -2  -1   2  1.0339  1.4238
  -2  -1   2  2.2846  1.0581
  -2   1   2 -0.6926  1.1828
  -2   1   2  3.1783  1.5705
  -1  -1   2  154.69    8.46
   1  -1  -2  147.39   10.91
  -1   1   2  154.34    8.25
   0  -1   2 2429.06   66.34
   0  -1  -2 2324.64   70.45
   0  -1  -2 2472.39   61.42
   0   1   2 2459.89   59.98
   0   1  -2 2448.68   68.91
  -1  -1  -2 2993.74   81.74
  -1   1  -2 3447.23   85.67
  -1   1  -2 3197.02   86.54
  -2  -1  -2  221.22   12.07
  -2   1  -2  225.94   12.69
  -2   1  -2  212.06   12.21
  -3  -1  -2  7.9485  2.4634
  -3  -1  -2 -0.1297  3.5507
  -3  -1  -2  3.6028  2.9096
  -3   1  -2  11.850   3.104
  -3   1  -2  5.4678  4.5301
  -3   1  -2  8.4972  3.1406
  -3   1  -2  13.096   3.923
  -4  -1  -2  161.61   15.65
  -4  -1  -2  171.51   14.63
  -4  -1  -2  172.05   14.87
  -4   1  -2  169.28   16.28
  -4   1  -2  185.50   14.36
  -4   1  -2  163.54   15.30
  -5  -1  -2  24.038   6.399
  -5  -1  -2  31.973   7.480
   5  -1   2  22.205  24.428
  -5  -1  -2   7.565  17.842
  -5   1  -2  22.477   5.782
  -6  -2   2  6.4688  3.6935
  -6  -2   2  12.956   5.243
  -6   2   2  13.700   4.915
  -6   2   2  20.515   5.627
  -5  -2   2  219.97   17.52
  -5  -2   2  223.49   19.38
  -5  -2   2  210.97   21.46
  -5   2   2  212.75   22.04
   5   2  -2  205.91   28.29
  -5   2   2  223.55   17.05
  -5   2   2  228.80   20.18
  -4  -2   2  15.952   4.452
  -4  -2   2  14.208   4.450
   4  -2  -2  36.460   8.276
   4  -2  -2  20.534   8.465
  -4  -2   2  24.579   6.838
  -4   2   2  27.292   7.932
  -4   2   2  18.291   5.649
  -4   2   2  11.764   5.245
  -3  -2   2  164.53   11.70
  -3  -2   2  153.98   13.10
  -3  -2   2  146.79   13.24
   3  -2  -2  161.40   15.77
  -3   2   2  144.06   12.94
  -3   2   2  153.51    9.04
  -3   2   2  157.12   13.63
   2  -2  -2  35.921   6.069
  -2  -2   2  37.205   6.534
  -2   2   2  37.744   5.078
  -2   2   2  36.761   4.534
   1  -2  -2 2600.14   76.49
  -1   2   2 2395.93   69.67
  -1   2   2 2713.26   69.70
   0  -2  -2  138.61    6.28
   0  -2  -2  118.83    9.78
   0  -2   2  129.25    9.57
   0   2  -2  140.59    9.05
   0   2  -2  122.50    7.35
   1  -2   2 3344.85   98.73
  -1  -2  -2 3576.35   88.61
  -1   2  -2 3494.08   93.27
  -2  -2  -2  29.124   5.080
  -2   2  -2  30.993   4.437
  -2   2  -2  36.689   4.967
  -3  -2  -2  128.44   10.07
  -3  -2  -2  133.23   11.22
  -3  -2  -2  137.00   10.98
  -3  -2  -2  124.96   11.18
  -3   2  -2  113.43   10.97
  -3   2  -2  116.85   11.28
  -3   2  -2  110.09   11.05
  -3   2  -2  98.627  10.684
  -4  -2  -2  21.564   5.494
  -4  -2  -2  11.175   4.559
  -4  -2  -2  10.811   4.949
  -4   2  -2  15.054   4.936
  -4   2  -2  17.625   5.864
  -4   2  -2  -1.208   7.440
  -5  -2  -2  154.65   14.64
  -5  -2  -2  155.91   14.64
  -5   2  -2  177.26   16.05
  -6  -3   2  29.775   7.159
  -6   3   2  30.700   6.721
  -6   3   2  31.814   7.136
  -5  -3   2  5.8260  3.1837
  -5  -3   2  5.8604  4.8540
  -5   3   2  4.6246  3.9779
   5   3  -2  8.0631  8.4972
  -5   3   2 -0.0551  2.5077
  -5   3   2  9.9539  5.0477
  -4  -3   2  -1.648   1.333
   4  -3  -2  3.3270  5.9300
  -4  -3   2  -2.710   1.397
  -4   3   2  0.3241  2.8238
  -4   3   2 -0.9912  1.8650
  -4   3   2  5.6487  2.8861
  -3  -3   2  33.511   5.464
   3  -3  -2  27.253   7.317
  -3  -3   2  27.729   6.455
  -3  -3   2  29.718   5.879
  -3   3   2  30.988   4.475
  -3   3   2  35.114   7.742
  -3   3   2  29.487   7.102
   2  -3  -2  60.804   7.650
  -2  -3   2  44.909   6.055
  -2   3   2  47.729   5.685
  -2   3   2  78.476  16.191
   1  -3  -2 1449.91   47.19
  -1  -3   2 1308.18   45.83
  -1   3   2 1215.19   40.98
  -1   3   2 1402.79   40.16
   0  -3   2  102.75    9.50
   0  -3  -2  104.99    7.02
   0   3  -2  102.93    6.82
   0   3  -2  96.793   7.389
  -1  -3  -2  305.99   11.59
   1  -3   2  321.53   18.89
  -1   3  -2  306.44   14.53
  -2  -3  -2  657.72   24.85
  -2  -3  -2  639.31   26.28
  -2   3  -2  645.59   26.45
  -2   3  -2  684.12   26.75
  -3  -3  -2  91.129   9.578
  -3  -3  -2  122.97   10.64
  -3  -3  -2  108.28    9.38
  -3  -3  -2  105.15   10.39
  -3   3  -2  111.38   10.43
  -3   3  -2  110.10   11.11
  -3   3  -2  115.20   11.39
  -3   3  -2  109.92   11.39
  -4  -3  -2  10.067   4.868
  -4  -3  -2  6.6225  4.3928
  -4  -3  -2  8.3465  4.2721
  -4   3  -2  4.9052  4.3195
  -4   3  -2  2.7084  3.4919
  -5  -3  -2  10.011   4.972
  -5  -3  -2  4.6178  5.2342
   5  -3   2  28.753  15.508
  -5   3  -2  16.037   5.332
  -6  -4   2  9.6167  3.5153
  -6  -4   2  12.764   4.077
  -6   4   2  13.143   4.906
  -5  -4   2  16.290   8.016
   5  -4  -2  26.936   7.420
  -5  -4   2  24.448   6.166
  -5  -4   2  10.482   5.271
  -5   4   2  15.015   5.029
  -5   4   2  18.787   6.741
  -5   4   2  27.158   9.730
  -4  -4   2  5.5219  2.6807
  -4  -4   2  16.154   5.492
  -4  -4   2  17.512   4.313
   4  -4  -2  18.450   9.388
  -4   4   2  11.988   4.625
  -4   4   2  11.371   4.744
  -4   4   2  8.6101  3.9390
  -3  -4   2  826.93   33.09
   3  -4  -2  838.00   39.33
  -3  -4   2  817.42   36.77
  -3  -4   2  809.59   35.34
  -3   4   2  812.98   31.09
  -3   4   2  796.08   36.70
  -3   4   2  835.76   37.18
   2  -4  -2  390.90   22.03
  -2  -4   2  373.67   19.43
  -2  -4   2  364.19   19.21
  -2  -4   2  408.00   18.18
  -2   4   2  359.06   18.87
  -2   4   2  383.52   18.86
  -2   4   2  371.72   20.47
   1  -4  -2  7.6310  3.0845
  -1  -4   2  8.7655  4.0730
  -1   4   2  7.3234  3.0432
  -1   4   2  5.3984  2.1937
   1   4  -2  11.141   2.644
   0  -4   2  20.382   5.716
   0  -4  -2  23.157   4.195
   0   4  -2  21.601   3.235
   0   4   2  22.547   3.619
   1  -4   2 1531.83   55.47
  -1  -4  -2 1499.82   48.06
  -1   4  -2 1478.42   46.41
  -2  -4  -2  231.67   14.02
  -2  -4  -2  228.22   12.73
   2  -4   2  249.23   20.32
  -2  -4  -2  217.74   13.81
   2   4   2  252.11   11.84
  -2   4  -2  246.29   15.30
  -2   4  -2  221.86   14.07
  -3  -4  -2  278.20   17.00
  -3  -4  -2  280.76   15.71
  -3  -4  -2  265.72   17.10
  -3  -4  -2  252.51   16.97
  -3   4  -2  264.56   18.27
  -3   4  -2  276.28   17.65
  -3   4  -2  282.06   19.37
   4  -4   2  155.27   23.05
  -4  -4  -2  187.90   17.31
  -4  -4  -2  176.62   15.49
  -4  -4  -2  199.99   16.26
  -4   4  -2  187.19   16.71
  -4   4  -2  176.57   16.12
  -5  -4  -2  25.389   6.356
   5  -4   2  22.037  17.534
  -5   4  -2  24.023   6.833
   6   5  -2  -4.277   3.350
  -6   5   2  2.6116  2.3845
  -5  -5   2  73.105  14.464
   5  -5  -2  100.66   12.38
  -5  -5   2  75.236   9.725
  -5  -5   2  61.370   9.780
  -5   5   2  79.588  12.203
  -5   5   2  85.042   9.051
  -5   5   2  96.119  13.325
  -4  -5   2  33.332   7.316
  -4  -5   2  50.236   9.931
  -4  -5   2  49.583  10.911
  -4   5   2  62.181  12.780
  -4   5   2  50.738   7.401
  -4   5   2  41.445   9.619
  -3  -5   2  50.435   6.984
  -3  -5   2  50.892   7.982
  -3  -5   2  70.587   9.448
   3  -5  -2  59.000  13.322
  -3   5   2  55.904   6.854
  -3   5   2  58.154   8.398
  -3   5   2  58.370   8.387
   2  -5  -2  0.9256  2.5650
  -2  -5   2  -3.194   1.456
  -2  -5   2  3.6956  1.8875
  -2   5   2  2.2587  2.2116
  -2   5   2  0.0921  1.5357
  -2   5   2  0.9561  1.3266
  -1  -5   2 1039.42   43.42
   1  -5  -2 1049.75   39.10
   1   5  -2 1014.43   31.50
  -1   5   2  970.53   33.33
  -1   5   2  974.01   35.25
   0  -5  -2  867.79   34.09
   0  -5   2  859.46   39.00
   0   5   2  861.96   30.67
   0   5  -2  908.69   29.93
  -1  -5  -2  78.526   7.376
   1  -5   2  72.339  10.103
   1   5   2  75.679   6.516
  -1   5  -2  75.815   7.087
  -2  -5  -2  611.90   27.95
  -2  -5  -2  696.54   38.32
  -2  -5  -2  602.30   24.19
   2  -5   2  591.28   35.23
   2   5   2  618.44   22.58
  -2   5  -2  581.51   26.32
  -2   5  -2  556.78   36.32
  -2   5  -2  599.05   27.54
  -3  -5  -2  236.66   14.93
   3  -5   2  206.95   23.03
  -3  -5  -2  227.87   15.98
  -3  -5  -2  249.86   16.83
  -3  -5  -2  237.86   16.07
  -3   5  -2  242.27   17.06
  -3   5  -2  227.12   18.40
  -3   5  -2  184.35   20.91
  -4  -5  -2  72.651  11.252
   4  -5   2  87.819  16.996
  -4  -5  -2  83.508  10.769
  -4   5  -2  72.376  10.338
  -4   5  -2  79.290  11.111
  -5  -5  -2  -1.139   2.319
  -6  -6   2  20.618   5.572
  -6   6   2  13.288   5.304
  -5  -6   2  24.274   6.334
  -5  -6   2  34.377   8.147
  -5  -6   2  26.674  10.014
   5  -6  -2  36.663   7.943
  -5   6   2  27.060   8.209
  -5   6   2  36.741   6.853
  -4  -6   2  118.44   12.72
  -4  -6   2  114.16   14.60
  -4   6   2  128.40   14.64
  -4   6   2  127.18   15.31
  -3  -6   2 1853.72   59.28
  -3  -6   2 1717.26   64.18
  -3  -6   2 1674.17   57.63
  -3  -6   2 1695.82   60.80
   3  -6  -2 1821.01   63.84
  -3   6   2 1751.38   58.45
  -3   6   2 1762.73   64.42
  -3   6   2 1712.99   63.84
  -2  -6   2  158.39   13.04
  -2  -6   2  148.85   11.48
  -2  -6   2  159.54   12.24
  -2  -6   2  171.33   11.20
   2  -6  -2  162.42   13.53
  -2   6   2  169.25   13.62
  -2   6   2  149.58   12.32
  -2   6   2  146.83   12.02
  -1  -6   2  982.53   51.84
   1  -6  -2 1032.79   41.67
   1   6  -2 1029.87   31.95
  -1   6   2  819.11   48.78
   0  -6   2  865.14   41.92
   0  -6  -2  963.60   38.20
   0   6   2  842.34   32.74
   0   6  -2  899.31   31.17
   1  -6   2  843.77   44.55
  -1  -6  -2  915.48   32.67
  -1  -6  -2  923.79   33.06
  -1  -6  -2  865.44   33.91
   1   6   2  913.95   31.69
  -1   6  -2  860.39   32.81
  -1   6  -2  880.12   33.66
  -2  -6  -2  364.75   18.29
  -2  -6  -2  373.56   19.63
   2  -6   2  315.67   26.51
  -2  -6  -2  347.80   19.00
  -2   6  -2  376.03   20.75
  -2   6  -2  356.48   20.15
  -2   6  -2  354.27   24.94
   2   6   2  396.46   17.20
  -3  -6  -2  496.06   26.13
   3  -6   2  519.45   59.39
  -3  -6  -2  485.10   25.92
  -3  -6  -2  600.92   34.29
  -3   6  -2  477.76   28.33
  -3   6  -2  516.88   27.95
  -3   6  -2  508.32   27.80
   4  -6   2  299.73   35.77
  -4  -6  -2  379.08   23.88
  -4   6  -2  272.66   31.96
  -4   6  -2  403.82   26.41
  -5  -6  -2  32.290   9.755
  -5   6  -2  59.191  11.492
  -6  -7   2  97.708  14.555
   6   7  -2  112.86   12.79
  -6   7   2  89.941  13.649
   5  -7  -2  13.035   5.924
  -5  -7   2  24.198   7.834
   5  -7  -2  17.815  12.943
  -5   7   2  14.156   6.447
   5   7  -2  5.6806  2.9229
  -5   7   2  -2.293   5.686
  -4  -7   2  220.26   20.83
  -4  -7   2  279.64   23.69
  -4   7   2  244.61   22.58
  -3  -7   2  189.37   14.37
  -3  -7   2  183.54   15.33
  -3  -7   2  170.77   14.14
  -3  -7   2  186.60   16.89
  -3   7   2  179.55   14.23
  -3   7   2  205.83   17.33
  -3   7   2  194.23   17.45
  -2  -7   2  64.811   7.682
  -2  -7   2  61.971   6.978
  -2   7   2  46.714   7.220
  -2   7   2  63.376   8.377
  -1  -7   2  8.2026  5.0006
   1  -7  -2  11.465   5.305
   1   7  -2  9.1134  3.5016
  -1   7   2  13.542   4.419
   1   7  -2  13.225   3.336
   0  -7  -2  126.43   13.11
   0   7  -2  120.58   10.94
   0   7  -2  137.06   13.30
   0   7   2  124.13   10.94
  -1  -7  -2 1099.86   43.64
  -1  -7  -2 1064.81   44.74
  -1  -7  -2 1035.55   42.01
   1  -7   2 1056.07   53.22
  -1   7  -2 1242.39   65.35
  -1   7  -2 1057.42   39.20
   1   7   2 1067.76   37.71
  -2  -7  -2  9.6791  3.0625
   2  -7   2  9.3495  5.7067
  -2  -7  -2  8.0554  3.1111
  -2  -7  -2  3.6913  2.5697
  -2   7  -2  2.2950  1.8742
  -2   7  -2  10.432   3.194
   2   7   2  3.6693  2.0595
   2   7   2  2.1163  3.9504
  -2   7  -2  -1.374   3.319
  -3  -7  -2  19.143   5.681
  -3  -7  -2  21.160   5.605
   3  -7   2  19.101   8.831
  -3   7  -2  21.275   6.860
  -3   7  -2  18.224   5.585
  -3   7  -2  12.239   4.617
   3   7   2  7.8176  5.0964
  -4  -7  -2  14.101   5.221
  -4  -7  -2  17.289   9.041
  -4  -7  -2  8.9267  6.5484
  -4   7  -2  20.371   9.692
  -4   7  -2  12.912   4.554
  -4   7  -2  16.522   5.258
  -5  -7  -2  3.6425  2.9220
  -5   7  -2  -1.043   3.647
  -6  -8   2  15.329   4.697
  -6   8   2  17.939   5.920
   6   8  -2  11.673   5.816
  -5  -8   2  17.464   4.917
   5  -8  -2  25.683   8.369
   5   8  -2  8.0474  4.9067
  -5   8   2  20.894   5.888
   4  -8  -2  81.294  19.754
  -4  -8   2  124.64   15.72
  -4  -8   2  110.59   12.44
  -4   8   2  123.92   14.62
   4   8  -2  107.35   16.14
  -3  -8   2  311.52   23.13
   3  -8  -2  339.19   31.62
  -3  -8   2  315.67   20.04
  -3  -8   2  326.75   19.95
   3   8  -2  335.93   26.74
  -3   8   2  292.03   22.41
   2  -8  -2  748.16   42.76
  -2  -8   2  741.06   31.79
  -2  -8   2  740.05   30.04
  -2  -8   2  752.39   44.07
  -2   8   2  750.24   44.60
   2   8  -2  708.58   38.16
  -2   8   2  698.59   34.00
  -1  -8   2  150.91   17.61
   1  -8  -2  157.69   16.49
   1   8  -2  134.63   13.76
  -1   8   2  140.95   13.72
   1   8  -2  132.51    9.50
  -1   8   2  161.57   14.20
   0  -8   2  8.1208  4.2722
   0  -8  -2  2.8637  3.3773
   0   8   2  13.503   3.811
   0   8  -2  7.8087  3.5004
   0   8  -2  5.3174  2.3456
   0   8  -2  12.343   3.408
  -1  -8  -2  285.02   20.30
  -1  -8  -2  321.43   17.98
  -1  -8  -2  320.25   17.30
   1  -8   2  292.03   27.09
  -1   8  -2  293.08   21.93
  -1   8  -2  300.20   17.91
  -1   8  -2  292.33   17.88
   1   8   2  318.15   17.58
  -2  -8  -2  37.909   7.070
  -2  -8  -2  34.912   7.015
   2  -8   2  29.070  10.944
  -2  -8  -2  40.823   7.735
   2   8   2  46.540   5.752
  -2   8  -2  41.143   9.400
  -2   8  -2  27.363   6.630
  -2   8  -2  57.619  12.972
  -3  -8  -2  307.74   20.50
   3  -8   2  306.27   32.37
  -3  -8  -2  320.55   20.79
   3   8   2  246.96   21.25
  -3   8  -2  340.81   23.26
  -3   8  -2  341.44   24.39
  -3   8  -2  322.82   23.32
  -4  -8  -2  16.118   5.467
   4  -8   2  15.161  10.764
  -4  -8  -2  13.799   5.250
  -4   8  -2  19.916   7.036
  -4   8  -2  25.866   8.028
   4   8   2  15.190   6.994
  -4   8  -2  38.005  10.658
  -5  -8  -2  53.630  11.115
  -5   8  -2  52.162   9.414
  -6  -9   2  14.680   3.643
   6   9  -2  17.560   6.068
  -5  -9   2  132.06   13.48
   5  -9  -2  129.41   14.62
   5   9  -2  125.14   16.42
  -5   9   2  122.26   14.41
   4  -9  -2  49.906  16.915
  -4  -9   2  95.029  13.678
  -4  -9   2  88.425  11.628
  -4   9   2  123.82   31.31
  -4   9   2  80.770  12.382
   4   9  -2  102.06   14.91
  -3  -9   2  180.69   15.06
  -3  -9   2  171.59   14.67
   3  -9  -2  191.29   24.44
  -3  -9   2  191.01   18.95
  -3   9   2  184.68   15.60
   3   9  -2  191.86   20.24
  -3   9   2  183.27   16.92
  -2  -9   2  149.56   11.67
  -2  -9   2  135.60   18.43
  -2  -9   2  149.20   12.55
   2  -9  -2  124.12   18.32
   2   9  -2  142.77   17.13
  -2   9   2  147.83   14.01
  -1  -9   2  209.92   23.25
   1  -9  -2  231.63   14.15
   1  -9  -2  251.96   22.93
  -1  -9   2  235.20   13.60
  -1   9   2  212.85   17.56
   1   9  -2  202.39   17.61
   1   9  -2  232.79   13.85
  -1   9   2  237.30   19.22
   0  -9  -2  89.730  12.850
   0  -9  -2  90.533   9.045
   0  -9   2  105.68   16.91
   0  -9  -2  91.914   8.666
   0   9  -2  83.895  12.367
   0   9   2  91.471   9.751
   0   9  -2  88.741   8.581
   0   9   2  81.918  10.784
   0   9  -2  80.712  11.180
  -1  -9  -2  541.98   24.71
   1  -9   2  478.20   37.51
  -1  -9  -2  494.43   30.10
  -1  -9  -2  496.97   24.84
  -1   9  -2  509.99   30.98
   1   9   2  490.20   24.06
  -1   9  -2  501.26   25.21
   1   9   2  494.98   27.62
  -1   9  -2  484.01   25.24
  -2  -9  -2  126.02   11.42
  -2  -9  -2  123.17   12.03
  -2  -9  -2  130.26   12.39
   2  -9   2  111.39   19.37
  -2   9  -2  129.70   13.13
  -2   9  -2  104.85   15.94
   2   9   2  150.47   11.10
   2   9   2  113.69   13.34
  -2   9  -2  134.67   13.41
  -3  -9  -2  6.8138  3.0818
  -3  -9  -2  8.4229  3.9113
  -3  -9  -2  -2.714   4.339
   3  -9   2  3.5832  6.0327
  -3   9  -2  1.0875  3.3461
  -3   9  -2  5.2032  3.7910
   3   9   2  7.5684  5.6037
  -3   9  -2  5.1476  3.0636
   4  -9   2  -8.913   9.336
  -4  -9  -2  6.0403  4.1708
  -4  -9  -2  2.4546  3.0461
  -4   9  -2  0.6624  8.8547
  -4   9  -2  0.1179  3.3171
  -5  -9  -2  3.2896  2.8617
  -5   9  -2  -1.684   3.823
  -5 -10   2  18.093   5.353
   5 -10  -2  9.9889  4.7730
   5  10  -2  4.7768  4.5792
  -5  10   2  4.7275  3.8170
  -4 -10   2  -2.624   2.046
   4 -10  -2  11.352  10.862
  -4 -10   2  -1.997   4.014
  -4  10   2  3.4160  3.6055
   4  10  -2  4.2894  3.0780
  -4  10   2  10.054   7.531
  -3 -10   2  28.273   7.058
  -3 -10   2  18.923   5.735
  -3 -10   2  28.582   6.905
   3 -10  -2  30.273  13.648
  -3  10   2  30.156   7.192
   3  10  -2  21.257   6.783
  -3  10   2  34.524   8.879
  -2 -10   2  92.367  10.296
   2 -10  -2  99.413  16.177
  -2 -10   2  95.568  15.560
  -2 -10   2  89.837   9.721
   2  10  -2  108.11   13.87
  -2  10   2  104.26   12.10
  -1 -10   2 -0.6798  3.1164
  -1 -10   2  0.9016  2.1812
   1 -10  -2  0.4704  2.4959
   1  10  -2 -0.1504  2.8824
   1  10  -2  0.1792  1.5307
  -1  10   2  1.6806  2.3552
  -1  10   2  -4.171   3.170
   0 -10   2  57.688  15.243
   0 -10  -2  47.225   7.090
   0 -10  -2  56.137  10.071
   0  10  -2  53.004   7.288
   0  10  -2  40.998   9.926
   0  10  -2  55.162   7.246
   0  10   2  55.785   9.220
   0  10   2  50.607   7.538
   1 -10   2  5.0064  7.2695
  -1 -10  -2  -1.783   2.603
  -1 -10  -2  3.9066  4.2735
  -1 -10  -2  0.4872  1.8801
  -1  10  -2  3.5715  2.1003
   1  10   2  11.220   4.388
  -1  10  -2  6.3584  2.7207
   1  10   2  4.2472  2.8228
  -1  10  -2  12.431   5.500
   2 -10   2  108.93   10.92
  -2 -10  -2  105.74   11.32
   2 -10   2  107.18   19.16
  -2 -10  -2  93.128  11.645
  -2 -10  -2  96.340  10.920
  -2  10  -2  94.072  11.477
  -2  10  -2  94.499  11.725
  -2  10  -2  110.81   14.85
   2  10   2  88.787  12.512
  -3 -10  -2  78.811  10.095
  -3 -10  -2  81.283  15.365
   3 -10   2  42.611  16.033
   3  10   2  58.717  11.825
  -3  10  -2  40.819   8.504
  -3  10  -2  77.766  15.029
  -3  10  -2  64.986  13.747
  -4 -10  -2  4.2165  2.9006
   4 -10   2  22.849  11.571
  -4  10  -2  13.791   5.502
  -4  10  -2  -11.39    9.98
  -5 -10  -2  7.7215  3.6741
  -5  10  -2  -3.824   3.706
   5 -11  -2  -3.113   3.089
  -5 -11   2  -2.337   1.528
   5  11  -2  -5.339   3.142
  -5  11   2 -0.6203  2.1878
  -4 -11   2  20.231   5.881
  -4 -11   2  12.923   8.800
   4 -11  -2   2.292  11.442
  -4 -11   2  16.287   5.747
  -4  11   2  19.598   7.316
   4  11  -2  16.080   6.450
  -4  11   2  19.801   8.845
  -3 -11   2  78.379   9.889
  -3 -11   2  88.002  10.377
   3 -11  -2  57.165  15.390
  -3 -11   2  85.197  12.928
  -3  11   2  81.841  16.089
  -3  11   2  85.816  11.219
   3  11  -2  70.220  17.401
  -2 -11   2  15.072   4.558
   2 -11  -2  -1.767   3.908
   2  11  -2  6.6418  4.1172
  -1 -11   2  276.65   29.01
   1 -11  -2  257.85   16.91
   1 -11  -2  285.41   27.37
  -1 -11   2  242.37   15.37
  -1 -11   2  274.57   18.26
  -1  11   2  294.39   22.07
  -1  11   2  256.16   21.94
   1  11  -2  247.60   22.27
   1  11  -2  272.31   16.77
   0 -11   2  194.21   24.53
   0 -11   2  205.60   20.59
   0 -11  -2  176.77   20.25
   0 -11  -2  172.78   14.16
   0  11  -2  177.00   13.89
   0  11   2  179.23   17.28
   0  11   2  163.82   15.06
   0  11  -2  172.60   18.33
   0  11  -2  175.37   14.18
   1 -11   2  13.269   9.172
  -1 -11  -2  18.190   6.007
  -1 -11  -2  23.873   7.962
   1 -11   2  19.465   4.951
  -1 -11  -2  19.593   5.702
   1  11   2  6.9910  5.3234
  -1  11  -2  18.144   5.555
  -1  11  -2  15.553   6.066
  -1  11  -2  22.914   6.346
   1  11   2  28.358   6.426
   2 -11   2  104.30   10.54
  -2 -11  -2  90.335  10.449
  -2 -11  -2  90.120  10.791
   2 -11   2  77.882  21.338
  -2 -11  -2  98.122  11.643
  -2  11  -2  80.303  13.602
   2  11   2  68.058  11.660
   2  11   2  101.81    9.47
  -2  11  -2  93.575  11.929
  -2  11  -2  74.802  10.665
  -3 -11  -2  115.70   12.82
  -3 -11  -2  107.09   12.74
  -3  11  -2  133.85   20.41
  -3  11  -2  99.030  12.822
  -3  11  -2  110.19   14.46
   3  11   2  95.349  14.926
  -4 -11  -2  9.3912  3.6988
  -4 -11  -2  7.2528  5.0205
   4 -11   2  -11.62   15.58
  -4  11  -2  21.612   6.621
  -4  11  -2  12.273  13.525
  -5  11  -2  12.991   5.453
  -5 -12   2  59.091   8.262
   5 -12  -2  66.117   9.892
   5  12  -2  119.40   28.02
  -5  12   2  69.315   9.337
  -4 -12   2  61.724  10.949
  -4 -12   2  64.975  13.643
  -4 -12   2  64.562   9.632
  -4  12   2  64.736  10.650
  -4  12   2  94.750  14.887
   4  12  -2  82.936  13.187
  -3 -12   2  22.601   5.984
  -3 -12   2  19.730   8.529
   3 -12  -2   8.230  10.896
  -3 -12   2  19.043   5.751
  -3  12   2  18.009  11.048
  -3  12   2  13.195   5.355
   3  12  -2  13.569   7.955
  -2 -12   2  402.39   37.47
  -2 -12   2  410.54   23.28
  -2 -12   2  427.24   25.48
   2 -12  -2  452.64   41.11
  -2  12   2  430.90   26.27
   2  12  -2  442.44   32.26
   1 -12  -2  217.60   15.78
  -1 -12   2  213.52   14.46
  -1 -12   2  200.59   25.53
  -1 -12   2  197.62   16.06
   1 -12  -2  215.11   25.71
  -1  12   2  214.60   20.03
  -1  12   2  224.05   19.86
   1  12  -2  204.23   15.23
   1  12  -2  211.47   20.71
   0 -12   2  87.657   9.827
   0 -12   2  98.637  17.083
   0 -12  -2  75.564   9.476
   0 -12  -2  93.132  20.123
   0  12  -2  103.84   20.67
   0  12  -2  79.958  12.952
   0  12   2  72.703  10.639
   0  12   2  86.850  15.605
  -1 -12  -2  68.535   9.391
   1 -12   2  51.595  16.309
   1 -12   2  59.671   8.255
  -1 -12  -2  59.014   8.321
  -1 -12  -2  72.349  16.507
   1  12   2  64.499   9.298
  -1  12  -2  61.747  15.056
  -1  12  -2  74.715   9.957
   1  12   2  60.249  11.510
  -1  12  -2  66.522   9.555
   2 -12   2  108.77   11.72
   2 -12   2  119.39   22.59
  -2 -12  -2  122.21   13.04
  -2 -12  -2  133.02   13.22
  -2  12  -2  123.13   14.10
  -2  12  -2  122.65   14.47
   2  12   2  131.79   16.48
  -2  12  -2  123.98   17.76
  -3 -12  -2  55.657  11.586
  -3 -12  -2  55.699  11.421
   3 -12   2  39.842  15.519
  -3  12  -2  83.849  12.633
  -3  12  -2  33.092   8.247
  -3  12  -2  52.046  12.045
  -4 -12  -2  5.2989  4.4552
  -4  12  -2  2.2145  3.4530
  -5 -12  -2  90.121   9.990
  -5  12  -2  78.663   9.448
  -5 -13   2  33.137   7.356
   5 -13  -2  64.927   9.027
   5  13  -2  52.746   9.225
  -5  13   2  57.473   8.011
  -4 -13   2  65.494   9.645
  -4 -13   2  63.654   9.681
  -4  13   2  67.210  10.991
   4  13  -2  75.216  12.281
   3 -13  -2  128.86   25.12
  -3 -13   2  169.68   19.83
  -3 -13   2  151.07   14.03
  -3 -13   2  163.24   15.41
   3  13  -2  156.14   19.82
  -3  13   2  160.11   17.06
  -3  13   2  174.27   17.32
  -2 -13   2  110.57   11.29
  -2 -13   2  107.98   12.32
  -2 -13   2  71.456  18.634
   2 -13  -2  113.55   20.92
   2  13  -2  110.32   16.09
  -2  13   2  102.07   12.81
  -2  13   2  80.556  12.082
   1 -13  -2  327.45   20.24
  -1 -13   2  318.97   19.00
  -1 -13   2  338.97   22.40
   1 -13  -2  368.42   34.82
  -1 -13   2  314.79   33.36
   1  13  -2  326.52   27.75
   1  13  -2  284.77   19.87
  -1  13   2  346.22   27.10
   0 -13   2  128.45   21.75
   0 -13   2  154.66   13.98
   0 -13  -2  126.22   12.65
   0 -13  -2  124.90   19.64
   0  13  -2  148.82   17.92
   0  13   2  104.21   15.09
   0  13  -2  123.77   13.17
   0  13   2  132.93   14.55
   0  13  -2  143.62   12.83
  -1 -13  -2  19.051   9.314
   1 -13   2  29.675  14.248
  -1 -13  -2  31.680   7.597
  -1 -13  -2  24.802   6.442
   1 -13   2  39.363   8.325
  -1  13  -2  46.593  12.921
  -1  13  -2  30.953   8.650
   1  13   2  42.542   9.565
  -1  13  -2  32.893   8.498
   2 -13   2  17.576   9.759
  -2 -13  -2  43.437   9.713
   2 -13   2  39.503   8.496
  -2 -13  -2  44.168   9.262
  -2  13  -2  33.934   8.978
   2  13   2  30.705   9.059
  -2  13  -2  40.335   9.151
  -2  13  -2  29.895   9.911
  -3 -13  -2  58.956  12.081
   3 -13   2  18.280  14.670
  -3 -13  -2  52.369  10.156
  -3  13  -2  36.562   8.418
  -3  13  -2  64.380  12.408
  -3  13  -2  48.658  10.930
  -4 -13  -2  18.252   5.518
  -4 -13  -2  16.200   4.664
  -4  13  -2  19.663   7.001
  -5 -13  -2  0.2647  1.9335
  -5  13  -2  4.3791  3.4104
   5 -14  -2  13.461   3.726
  -5 -14   2  10.063   3.077
  -5  14   2  7.2812  3.4619
  -4 -14   2  59.458   8.819
  -4 -14   2  48.098   9.024
  -4  14   2  57.659   9.123
   4  14  -2  70.620  14.293
  -3 -14   2  21.274   6.242
   3 -14  -2  27.532  14.692
  -3 -14   2  30.849   7.719
  -3 -14   2  43.130  12.585
  -3  14   2  31.394   8.566
   3  14  -2  29.998   8.530
  -3  14   2  36.832   8.951
  -2 -14   2  239.35   18.96
   2 -14  -2  150.01   28.93
  -2 -14   2  237.88   16.58
  -2  14   2  250.71   20.71
  -2  14   2  223.31   19.78
   2  14  -2  212.34   23.09
  -1 -14   2  50.128   8.398
   1 -14  -2  45.266  17.279
  -1 -14   2  44.195  13.633
   1 -14  -2  45.481   8.954
  -1 -14   2  40.058   9.370
  -1  14   2  35.634  10.528
   1  14  -2  40.006  11.266
  -1  14   2  50.942  10.380
   1  14  -2  37.961   9.268
   0 -14  -2  210.41   25.97
   0 -14   2  221.92   17.78
   0 -14   2  186.38   27.10
   0 -14  -2  220.34   17.80
   0  14   2  210.44   17.23
   0  14   2  209.89   20.95
   0  14  -2  215.43   22.49
   0  14  -2  206.99   16.76
   0  14  -2  227.14   18.55
   1 -14   2  228.05   17.36
   1 -14   2  234.86   30.94
  -1 -14  -2  251.62   26.86
  -1 -14  -2  227.47   21.01
  -1  14  -2  232.77   20.28
  -1  14  -2  246.93   19.46
  -1  14  -2  215.94   24.74
   1  14   2  242.92   22.07
   1  14   2  241.35   17.93
  -2 -14  -2  123.99   13.91
  -2 -14  -2  115.54   13.07
  -2  14  -2  147.60   19.24
   2  14   2  81.301  14.919
  -2  14  -2  129.01   15.55
  -2  14  -2  128.86   14.76
  -3 -14  -2  44.941   9.959
  -3  14  -2  45.035  11.060
  -3  14  -2  47.830  11.672
  -4 -14  -2  30.370   7.064
  -4 -14  -2  21.094   5.667
  -4  14  -2  42.488   9.223
  -4 -15   2  14.401   5.950
  -4 -15   2  18.278   5.531
  -4  15   2  23.206   6.546
   4  15  -2  14.147   6.762
   3 -15  -2   9.679  18.396
  -3 -15   2  12.729   4.390
  -3 -15   2  35.427  11.999
   3  15  -2  13.884   7.072
  -3  15   2  21.524   6.632
  -3  15   2  3.0816  3.8969
  -2 -15   2  209.52   18.02
   2 -15  -2  191.84   29.98
  -2 -15   2  210.45   16.24
  -2 -15   2  253.50   23.75
  -2  15   2  201.52   19.27
  -2  15   2  194.48   18.91
   2  15  -2  212.21   22.82
  -1 -15   2  103.37   12.38
   1 -15  -2  111.45   11.72
   1 -15  -2  175.99   47.17
  -1 -15   2  127.98   21.51
  -1  15   2  94.680  12.467
   1  15  -2  116.28   17.46
  -1  15   2  120.91   16.43
   1  15  -2  118.60   15.09
   0 -15   2  90.293  23.228
   0 -15  -2  87.864  20.709
   0 -15   2  76.993  10.233
   0 -15  -2  93.123  11.263
   0  15  -2  53.001  12.728
   0  15  -2  68.104  12.386
   0  15   2  83.253  12.054
   0  15   2  84.580  16.433
   0  15  -2  78.941  12.634
   1 -15   2  15.193   9.675
   1 -15   2  -1.560   3.162
  -1 -15  -2  -0.606  15.501
  -1 -15  -2  -1.002   3.279
   1  15   2  -5.405   7.177
  -1  15  -2  1.0969  2.3421
  -1  15  -2  7.4145  3.9123
   1  15   2  -2.115   5.229
  -1  15  -2  7.2052  3.2165
  -2 -15  -2  176.06   16.89
  -2 -15  -2  189.89   16.09
   2 -15   2  157.62   28.34
  -2  15  -2  192.99   20.00
  -2  15  -2  186.40   22.11
  -2  15  -2  199.35   17.83
   2  15   2  150.79   19.24
  -3 -15  -2  -2.509   2.020
  -3 -15  -2 -0.7068  2.2831
  -3  15  -2 -0.2416  2.4611
  -4 -15  -2  6.9326  3.3954
  -4 -15  -2  11.084   4.075
  -4  15  -2  4.2543  3.2262
   4 -16  -2  83.868  11.233
  -4 -16   2  72.439   7.751
  -4 -16   2  69.221   8.250
  -4  16   2  73.829   9.542
   4  16  -2  62.449  11.775
  -3 -16   2  69.272   8.537
  -3 -16   2  60.223   8.681
  -3  16   2  73.815  10.119
   3  16  -2  61.961  13.509
  -2 -16   2  -2.148   3.258
  -2 -16   2  1.7902  3.6257
   2 -16  -2  -8.432  18.259
  -2 -16   2  -2.745  10.194
  -2  16   2  4.5454  4.2935
  -2  16   2 -0.1161  3.8518
   2  16  -2  8.4626  3.8960
  -1 -16   2  160.47   15.84
   1 -16  -2  138.71   28.74
  -1 -16   2  160.64   24.13
   1 -16  -2  163.75   14.98
  -1  16   2  153.92   19.00
   1  16  -2  140.48   18.93
  -1  16   2  155.69   17.01
   1  16  -2  125.15   26.36
   0 -16   2  10.645   4.535
   0 -16  -2  44.998  16.689
   0 -16   2  -5.126   9.109
   0 -16  -2  40.232   9.242
   0  16  -2  19.079   7.117
   0  16  -2  14.417   6.319
   0  16   2  14.438   5.428
  -1 -16  -2  125.17   14.29
   1 -16   2  128.21   12.95
   1 -16   2  136.05   25.50
  -1  16  -2  139.41   16.28
  -1  16  -2  126.09   18.12
   1  16   2  117.09   16.25
   1  16   2  117.64   15.08
   2 -16   2  58.366  20.411
  -2 -16  -2  103.64   12.54
  -2  16  -2  129.04   16.53
  -2  16  -2  106.05   15.94
  -3 -16  -2  8.7198  3.6567
  -3  16  -2  4.6613  3.5522
  -4 -16  -2  13.805   4.931
  -4  16  -2  10.978   4.416
   4 -17  -2  7.7738  4.0545
   4  17  -2  12.205   7.488
  -3 -17   2  -3.494   5.022
  -3 -17   2  8.0947  3.2759
   3  17  -2  -3.538   4.337
  -3  17   2  2.9010  3.0407
  -2 -17   2  41.599  10.693
   2  17  -2  73.182  12.359
  -2  17   2  79.583  10.780
   1 -17  -2  14.252   5.687
  -1 -17   2  30.306  15.948
  -1 -17   2  15.182   5.389
   1 -17  -2   0.443  15.656
   1  17  -2  23.328   9.289
  -1  17   2  20.670  11.638
   0 -17   2  14.816  10.392
   0 -17  -2  5.0398  3.2926
   0 -17  -2  18.102  19.413
   0 -17   2  2.7755  3.0912
   0  17   2  1.8545  5.9485
   0  17   2  0.7441  5.2145
   0  17  -2  7.9533  6.1666
   0  17  -2  -9.713   5.948
   1 -17   2  49.565   8.869
  -1 -17  -2  55.074  10.468
   1 -17   2  61.380  18.254
  -1  17  -2  77.226  16.872
   1  17   2  67.663  18.039
  -1  17  -2  81.841  13.797
  -2 -17  -2  23.175   6.737
  -3 -17  -2  -3.882   1.954
  -3 -18   2  -2.157   3.795
   3 -18  -2  15.971   5.282
  -3  18   2  15.297   7.149
   3  18  -2 -0.3028  4.8905
  -2 -18   2  18.460   5.592
   2 -18  -2  14.097   4.844
  -2  18   2  5.7703  3.9664
   2  18  -2  3.2647  5.1848
  -1 -18   2  0.4982  2.4239
   1 -18  -2  11.819   5.216
  -1  18   2  0.3970  3.5131
   1  18  -2  12.140   4.354
   0 -18  -2  116.63   12.91
   0 -18   2  112.08   12.24
   0  18   2  129.35   16.24
   0  18  -2  83.771  28.160
   1 -18   2  -3.140   2.984
  -1 -18  -2 -0.9954  1.7722
   1  18   2  -10.40   11.78
  -1  18  -2  -3.695   3.045
  -2  18  -2  6.2702  4.1018
  -3 -18  -2  1.7721  2.8278
  -3  18  -2  2.3503  2.4369
  -3 -19   2  90.788   8.268
   3 -19  -2  84.360   9.577
  -3  19   2  65.485   8.463
   3  19  -2  96.611  10.801
   2 -19  -2  10.045   4.755
  -2 -19   2  4.5683  3.0624
  -2  19   2  10.480   6.584
  -1 -19   2  33.247   7.614
  -1  19   2  21.924   5.813
   1  19  -2  26.324   8.157
   0 -19   2  106.85   11.08
   0  19  -2  108.95   14.92
   1 -19   2  44.774  10.034
  -1  19  -2  49.855  11.488
  -2 -19  -2  5.6621  2.7684
  -2  19  -2  6.4725  4.8225
  -2 -20   2  5.4391  2.9053
  -2  20   2  0.1940  4.6617
   2  20  -2  -3.994   4.524
  -1 -20   2  155.26   13.56
   1  20  -2  209.15   26.31
  -1  20   2  149.07   13.25
   0 -20   2  41.956   7.727
   0 -20  -2  38.646   7.603
   0  20  -2  43.699  10.264
  -1 -20  -2  50.568   7.200
  -1  20  -2  62.687  15.032
  -2 -20  -2  24.403   5.510
  -2  20  -2  29.749   5.959
  -1 -21   2  3.7197  2.3436
   1  21  -2  4.3751  4.4120
   0 -21   2 -0.9814  3.7999
   0  21  -2 -0.1694  4.1336
  -1 -21  -2  13.866   2.844
  -1  21  -2  1.1108  2.2515
  -6   0   3 -0.3887  2.2631
  -6   0   3  -3.288   2.194
  -5   0   3  -4.504   4.801
   5   0  -3   3.086  10.674
  -4   0   3  0.4761  1.9405
   4   0  -3  -7.103   4.949
  -4   0   3  2.8199  2.5324
   3   0  -3  -2.159   1.861
  -3   0   3  -1.001   0.951
   3   0  -3  6.7068  3.3948
  -3   0   3  -2.514   1.334
  -2   0   3  1.7325  1.1951
   1   0  -3  0.1532  1.7185
  -1   0   3  -1.068   0.769
   0   0  -3  -1.421   1.035
   0   0   3  0.0596  0.4741
   1   0   3  0.7363  1.1824
  -2   0  -3  -1.891   1.191
  -3   0  -3  -4.074   1.956
  -3   0  -3  -2.743   2.977
  -3   0  -3  8.7864  4.6822
  -4   0  -3  10.603   5.399
  -4   0  -3  1.6830  5.2229
  -6  -1   3  37.986   8.464
  -6  -1   3  33.594   7.768
  -6   1   3  37.052   8.018
  -6   1   3  24.768   6.443
  -5  -1   3  -5.646   5.881
  -5  -1   3  2.3625  2.7580
   5  -1  -3   7.251  14.134
  -5  -1   3  4.3214  4.1506
   5   1  -3   4.551  11.386
  -5   1   3  10.611   5.671
  -5   1   3  4.0966  2.9164
  -5   1   3  10.771   5.266
  -4  -1   3  6.1556  3.0969
  -4  -1   3  12.073   5.047
  -4  -1   3  9.1758  3.7848
   4  -1  -3  8.8755  5.8720
   4  -1  -3  13.521   4.394
   4   1  -3  3.0367  4.9322
  -4   1   3  8.7542  3.9494
  -4   1   3  5.4987  2.7214
  -4   1   3  7.9245  3.9103
  -3  -1   3  11.497   3.693
  -3  -1   3  9.0921  3.9869
   3  -1  -3  8.4748  4.6545
   3  -1  -3  20.074   5.293
  -3   1   3  10.594   2.857
  -3   1   3  8.9867  3.7466
   3   1  -3  26.784   6.062
  -3   1   3  10.880   4.310
   2  -1  -3  373.14   25.54
  -2  -1   3  476.19   16.95
  -2  -1   3  429.27   20.38
  -2   1   3  445.55   18.22
  -2   1   3  331.44   22.70
  -1  -1   3  9.4126  2.3358
   1  -1  -3  9.7542  3.4430
  -1   1   3  8.4497  2.1271
   1   1  -3  5.3212  3.2818
   0  -1  -3  6.3413  2.9045
   0  -1   3  3.0626  1.5995
   0  -1  -3  4.6132  1.3073
   0   1  -3  5.7971  2.5402
   1  -1   3 1774.75   55.90
   1   1   3 1790.69   48.54
  -2  -1  -3  40.922   4.560
  -2   1  -3  32.215   4.969
  -3  -1  -3  14.938   5.012
  -3  -1  -3  29.247   6.026
  -3  -1  -3  18.739   5.784
  -3  -1  -3  24.844   5.314
  -3   1  -3  25.641   6.300
  -3   1  -3  12.585   5.334
  -3   1  -3  26.547   6.262
  -3   1  -3  14.890   4.927
   4  -1   3  18.654   7.737
  -4  -1  -3  13.889   4.771
  -4  -1  -3  16.999   6.842
  -4  -1  -3  9.5305  5.1435
  -4   1  -3  5.1397  4.3574
  -5   1  -3  -2.822   5.726
  -6  -2   3  4.6973  3.4667
  -6  -2   3  10.192   3.408
  -6   2   3  2.9945  3.6962
  -6   2   3  11.551   4.036
  -5  -2   3  90.299  12.587
  -5  -2   3  92.033  13.294
  -5  -2   3  61.987  11.714
  -5   2   3  73.175   9.848
   5   2  -3  101.98   21.89
  -5   2   3  90.794  17.522
  -5   2   3  75.686  12.219
  -4  -2   3  0.7503  1.9489
   4  -2  -3  8.9558  5.8601
  -4  -2   3  6.2049  2.7002
   4  -2  -3  1.0376  3.0763
  -4   2   3 -0.8683  3.0512
  -4   2   3  0.2335  1.5628
  -4   2   3  2.4698  2.7599
  -3  -2   3  2.0325  1.8695
  -3  -2   3  1.8311  2.5297
   3  -2  -3  2.7667  3.2056
  -3  -2   3  -1.193   1.472
   3  -2  -3  3.3430  3.2025
  -3   2   3  1.2806  2.1443
  -3   2   3 -0.3686  2.5389
  -3   2   3  -1.111   1.485
  -2  -2   3  114.30    9.63
  -2  -2   3  109.16    9.61
   2  -2  -3  98.148  11.695
  -2   2   3  120.14   10.80
  -2   2   3  97.965   8.282
   1  -2  -3  46.103   7.005
  -1  -2   3  53.351   5.191
  -1   2   3  46.162   4.495
   0  -2  -3 2233.06   73.81
   0  -2   3 2414.23   69.30
   0   2  -3 2355.13   71.18
   1  -2   3  100.25    9.64
  -1   2  -3  85.400   7.762
  -2  -2  -3  885.38   33.54
  -2  -2  -3  891.61   29.67
  -2  -2  -3  895.67   32.41
   2  -2   3  934.50   40.94
  -3  -2  -3  287.94   17.10
  -3  -2  -3  301.49   19.50
  -3  -2  -3  274.14   17.14
  -3  -2  -3  277.43   16.17
  -3   2  -3  283.85   18.46
  -3   2  -3  259.89   17.97
  -5  -2  -3 -0.3780  6.1711
  -5   2  -3  19.835   8.188
  -6  -3   3  64.840   8.839
  -6  -3   3  79.309   8.937
  -6   3   3  56.777  10.526
  -6   3   3  69.611  13.585
  -5  -3   3  4.6607  1.7768
   5  -3  -3  6.2359  6.5252
  -5  -3   3  2.2120  4.1299
  -5  -3   3  -2.264   2.783
  -5   3   3 -0.3110  1.8715
   5   3  -3  7.6038  9.7834
  -5   3   3  -4.080   3.563
  -5   3   3  1.5414  2.8796
   4  -3  -3  342.22   21.98
  -4  -3   3  305.35   20.02
  -4  -3   3  296.84   21.94
   4  -3  -3  307.15   28.55
  -4  -3   3  314.21   24.85
  -4   3   3  296.99   23.76
  -4   3   3  315.42   23.52
  -3  -3   3  -3.658   1.717
   3  -3  -3  4.9690  3.1240
  -3  -3   3  0.0580  1.9718
  -3  -3   3  4.5725  2.4038
  -3   3   3  3.7280  2.6982
  -3   3   3  1.0485  1.7654
  -2  -3   3  188.58   13.53
   2  -3  -3  222.79   17.91
  -2  -3   3  226.21   14.46
  -2   3   3  229.76   14.03
  -2   3   3  213.10   13.20
  -1  -3   3  437.54   22.12
   1  -3  -3  421.81   23.85
  -1   3   3  401.23   18.64
  -1   3   3  420.56   16.66
   0  -3  -3 2886.01   72.12
   0  -3  -3 2761.27   86.97
   0  -3   3 2877.25   83.92
   0   3  -3 2802.66   82.06
   0   3  -3 2620.61   78.04
   1  -3   3  -3.038   1.857
  -1   3  -3  0.8043  1.2569
  -2  -3  -3  7.4801  3.0243
  -2  -3  -3  12.013   3.456
   2  -3   3  14.400   5.713
  -2  -3  -3  10.534   2.721
  -2   3  -3  9.2772  2.8126
  -2   3  -3  8.4380  2.6750
  -3  -3  -3  51.716   8.533
  -3  -3  -3  63.940   7.204
   3  -3   3  58.845  13.458
  -3   3  -3  60.541   8.698
  -3   3  -3  54.222   7.524
   4  -3   3  52.080  14.952
  -4  -3  -3  46.276   9.365
  -4   3  -3  46.629   9.275
  -4   3  -3  62.921  10.647
  -5  -3  -3  7.1496  5.0723
  -5   3  -3  8.0197  5.7062
  -6  -4   3  22.599   6.262
  -6  -4   3  22.993   5.809
  -6   4   3  25.157   6.597
  -6   4   3  28.433   6.910
   5  -4  -3  173.37   15.92
  -5  -4   3  139.21   15.51
  -5  -4   3  139.24   14.45
  -5  -4   3  163.95   19.64
  -5   4   3  164.07   17.04
  -5   4   3  178.96   19.08
  -5   4   3  138.82   13.58
   4  -4  -3  109.61   13.11
  -4  -4   3  93.195  12.151
  -4  -4   3  90.594  10.778
  -4  -4   3  113.77   14.78
  -4   4   3  98.381  13.870
  -4   4   3  109.69   13.30
  -3  -4   3  17.963   4.933
  -3  -4   3  27.331   7.959
  -3  -4   3  27.022   5.506
  -3  -4   3  30.066   6.454
   3  -4  -3  21.234   7.800
  -3   4   3  25.291   6.874
  -3   4   3  19.007   5.555
  -3   4   3  18.111   5.232
  -2  -4   3  402.37   19.08
  -2  -4   3  407.79   21.95
  -2  -4   3  417.76   21.35
  -2   4   3  395.55   20.35
  -2   4   3  408.20   20.34
  -2   4   3  424.23   21.75
  -1  -4   3  959.55   39.62
  -1   4   3  974.93   35.26
  -1   4   3  961.51   31.32
   0  -4  -3  837.16   27.53
   0  -4   3  811.30   35.34
   0   4  -3  789.78   28.97
   0   4  -3  785.04   31.74
  -1  -4  -3  541.62   16.05
   1  -4   3  574.66   30.54
  -1   4  -3  526.08   23.60
  -2  -4  -3 1201.18   41.74
  -2  -4  -3 1214.36   37.78
  -2  -4  -3 1233.64   42.84
   2  -4   3 1178.65   53.95
  -2   4  -3 1217.51   44.75
  -2   4  -3 1260.08   45.07
  -3  -4  -3  221.02   14.27
  -3  -4  -3  211.02   15.40
   3  -4   3  161.51   20.56
  -3   4  -3  194.66   16.36
  -3   4  -3  197.81   16.12
  -4  -4  -3  120.76   16.31
   4  -4   3  148.46   21.55
  -4   4  -3  130.15   14.29
  -4   4  -3  151.82   15.69
  -5  -4  -3  70.722   9.733
  -5   4  -3  73.750  11.471
  -6  -5   3  29.150   8.061
   6   5  -3  19.556   6.646
  -6   5   3  26.498   6.499
  -5  -5   3  94.555  11.984
   5  -5  -3  119.20   13.25
  -5  -5   3  80.209  19.124
  -5  -5   3  116.53   12.55
  -5   5   3  111.09   14.00
  -5   5   3  110.98   11.64
  -5   5   3  114.30   14.61
   5   5  -3  82.150  20.516
  -4  -5   3  74.761   9.402
   4  -5  -3  62.073  15.876
  -4  -5   3  77.935  12.188
  -4  -5   3  104.45   12.48
  -4   5   3  73.176  11.203
  -4   5   3  78.898  11.740
  -3  -5   3  6.3212  3.4982
  -3  -5   3  16.838   4.740
   3  -5  -3  7.1156  3.8904
  -3  -5   3  2.1717  2.8307
  -3  -5   3  8.5174  3.8646
  -3   5   3  8.3446  3.4510
  -3   5   3  7.7716  3.8585
   2  -5  -3  561.56   31.39
  -2  -5   3  609.77   27.33
  -2  -5   3  587.76   24.37
  -2  -5   3  579.06   27.82
  -2   5   3  618.09   28.40
  -2   5   3  592.36   26.45
  -2   5   3  598.77   27.33
   1  -5  -3  7.1157  3.1610
  -1  -5   3  8.7019  4.2200
   1   5  -3  5.1462  2.0754
  -1   5   3  7.2465  2.1856
  -1   5   3  7.7612  2.7127
   0  -5  -3  913.67   34.38
   0  -5   3  996.53   42.69
   0   5  -3  956.98   36.71
   0   5  -3  950.07   33.88
  -1  -5  -3  582.34   24.94
   1  -5   3  593.82   33.90
  -1  -5  -3  598.62   24.47
  -1   5  -3  596.60   26.14
   1   5   3  563.08   23.94
  -1   5  -3  582.83   25.85
   2  -5   3  182.21   18.92
  -2  -5  -3  166.87   11.51
  -2  -5  -3  160.62   10.10
  -2  -5  -3  158.32   12.53
  -2   5  -3  171.30   13.58
  -2   5  -3  151.38   13.19
   2   5   3  169.73   11.38
  -2   5  -3  178.86   16.19
  -3  -5  -3  37.881   8.268
  -3  -5  -3  43.610   6.522
   3  -5   3  41.818  13.499
  -3   5  -3  29.322   7.176
  -3   5  -3  27.006   7.006
  -3   5  -3  41.402   8.407
  -4  -5  -3  69.562   9.025
   4  -5   3  69.319  17.808
  -4   5  -3  77.501  13.236
  -4   5  -3  61.029  11.984
  -5  -5  -3  5.2775  3.4459
  -5   5  -3  -1.563   5.007
  -6  -6   3  14.091   4.406
   6   6  -3  20.075   6.177
  -6   6   3  12.709   4.317
  -5  -6   3  24.999   7.026
  -5  -6   3  20.700   6.935
   5  -6  -3  33.094   8.507
  -5  -6   3  16.505   9.088
   5   6  -3  26.553  22.019
  -5   6   3  38.293   7.944
  -5   6   3  26.944   8.401
  -5   6   3  51.905  17.340
  -4  -6   3  214.70   18.45
  -4  -6   3  188.54   19.52
  -4  -6   3  196.60   16.04
  -4   6   3  195.63   18.61
  -4   6   3  186.37   19.84
  -3  -6   3  125.85   11.15
   3  -6  -3  109.75   14.74
  -3  -6   3  119.48   11.91
  -3  -6   3  117.29   10.64
  -3  -6   3  103.48   13.65
  -3   6   3  105.75   11.88
  -3   6   3  108.58   12.32
  -3   6   3  111.13   12.20
  -2  -6   3  77.154   8.591
   2  -6  -3  68.373  10.185
  -2  -6   3  77.401   7.636
  -2  -6   3  77.499   9.582
  -2   6   3  83.966   9.469
  -2   6   3  101.19   10.22
  -2   6   3  77.445   8.577
   1  -6  -3 1010.76   41.80
  -1  -6   3 1006.39   46.42
  -1   6   3  979.61   38.49
   1   6  -3  939.32   40.96
   1   6  -3  991.60   34.27
   0  -6  -3  241.37   15.79
   0   6  -3  250.88   15.96
   0   6  -3  224.16   13.88
   0   6   3  244.65   15.28
  -1  -6  -3  419.66   16.03
   1  -6   3  420.36   29.71
  -1  -6  -3  452.93   21.11
  -1  -6  -3  404.74   19.92
  -1   6  -3  428.41   25.87
  -1   6  -3  425.95   21.81
  -1   6  -3  429.59   22.05
   1   6   3  414.59   20.45
   2  -6   3  283.62   27.12
  -2  -6  -3  364.11   20.25
  -2  -6  -3  360.31   16.55
  -2   6  -3  354.13   21.17
   2   6   3  380.43   18.72
  -2   6  -3  357.86   21.74
  -2   6  -3  368.63   25.37
   3  -6   3  43.926  13.752
  -3  -6  -3  64.006   8.082
  -3  -6  -3  79.088   9.735
  -3   6  -3  72.145   9.730
  -3   6  -3  65.711  10.205
  -3   6  -3  59.929   9.393
  -4  -6  -3 -0.7034  4.7814
  -4  -6  -3  1.9124  3.0233
   4  -6   3  11.873  10.514
  -4   6  -3  6.9486  5.0500
  -4   6  -3  4.0025  3.1537
  -5  -6  -3  -1.934   3.306
  -5   6  -3  1.9149  5.0863
  -6  -7   3  2.3447  2.5516
   6   7  -3  4.1449  4.6276
  -6   7   3  -1.619   2.238
  -5  -7   3  25.399   7.009
   5   7  -3  9.7580  4.0686
  -5   7   3  9.5181  5.8402
  -5   7   3  0.8721  3.6122
  -4  -7   3  -1.416   2.570
  -4  -7   3  4.6162  2.8434
  -4  -7   3  5.9494  3.7834
  -4   7   3  5.3887  2.2877
  -4   7   3  5.3142  3.7266
  -4   7   3  -1.887   5.827
  -3  -7   3  213.50   19.18
  -3  -7   3  235.48   17.61
   3  -7  -3  232.49   20.29
  -3  -7   3  222.75   15.71
  -3  -7   3  219.37   19.84
  -3   7   3  233.68   18.76
  -3   7   3  219.78   18.12
  -3   7   3  225.23   18.35
   2  -7  -3  345.21   23.88
  -2  -7   3  311.44   17.05
  -2  -7   3  324.58   21.46
  -2   7   3  329.30   20.75
  -2   7   3  329.67   20.83
   2   7  -3  345.85   25.06
  -1  -7   3  18.916   7.134
   1  -7  -3  19.463   6.304
  -1   7   3  16.672   5.039
   1   7  -3  28.177   7.837
   1   7  -3  16.080   3.634
   0  -7  -3  221.77   17.21
   0  -7   3  244.27   21.67
   0  -7  -3  244.23   14.64
   0   7  -3  240.34   14.96
   0   7  -3  264.57   18.93
   0   7  -3  243.52   15.17
   0   7  -3  228.01   15.71
   0   7   3  238.63   16.41
   1  -7   3  39.190  11.207
  -1  -7  -3  41.368   5.515
  -1  -7  -3  28.571   5.460
   1   7   3  35.823   5.370
  -1   7  -3  45.203  10.124
  -1   7  -3  24.546   5.335
  -1   7  -3  35.786   5.418
   2  -7   3  90.655  16.274
  -2  -7  -3  111.62   13.13
  -2  -7  -3  106.53   10.55
  -2   7  -3  132.26   14.90
  -2   7  -3  107.87   12.01
   2   7   3  112.71   10.11
  -3  -7  -3  27.166   7.144
  -3  -7  -3  33.467   6.961
   3  -7   3  23.093  11.314
  -3   7  -3  47.518   7.333
  -3   7  -3  33.848   8.211
  -3   7  -3  34.926   8.572
  -4  -7  -3  131.02   12.25
  -4  -7  -3  136.95   13.85
   4  -7   3  163.43   28.32
  -4   7  -3  142.72   15.16
  -4   7  -3  155.91   15.47
  -5  -7  -3  1.2702  3.8384
  -5   7  -3  7.2568  5.4952
  -6  -8   3  63.728   7.621
   6   8  -3  62.575   9.759
  -6   8   3  65.525   8.441
   5  -8  -3  24.199   6.134
  -5  -8   3  16.603   5.387
  -5   8   3  10.205   5.074
  -5   8   3  20.698   9.123
  -4  -8   3  16.280   5.107
   4  -8  -3  28.023  12.549
  -4  -8   3  6.6990  5.2248
   4   8  -3  14.095   7.294
  -4   8   3  16.096   5.822
  -4   8   3  1.3153  6.7553
  -3  -8   3  139.02   15.66
  -3  -8   3  119.59   12.24
  -3  -8   3  130.94   12.49
   3  -8  -3  150.85   21.09
  -3   8   3  153.06   15.16
   3   8  -3  128.61   16.78
   2  -8  -3  420.37   30.68
  -2  -8   3  422.69   20.73
  -2   8   3  366.92   24.53
   2   8  -3  391.80   27.74
  -2   8   3  397.90   23.84
   1  -8  -3  45.859  10.825
   1  -8  -3  43.452   7.651
  -1  -8   3  43.118  11.674
   1   8  -3  46.391   8.112
  -1   8   3  41.093   8.310
  -1   8   3  54.441   9.679
   1   8  -3  46.706   5.930
   0  -8   3  2.9148  2.9980
   0  -8  -3 -0.1233  3.0135
   0  -8  -3  7.9732  2.3300
   0  -8  -3 -0.8840  2.7544
   0   8  -3  3.5259  2.2943
   0   8  -3  3.8505  3.1182
   0   8  -3  2.9134  2.5316
   0   8   3  1.6952  1.4996
   0   8  -3  2.9696  1.6079
  -1  -8  -3  882.47   37.10
  -1  -8  -3  895.98   35.45
   1  -8   3  842.55   49.83
  -1  -8  -3  904.05   36.39
  -1   8  -3  926.51   37.14
  -1   8  -3  865.97   42.50
  -1   8  -3  934.44   38.15
   1   8   3  861.50   35.73
   2  -8   3  59.561  15.349
  -2  -8  -3  55.594   7.752
  -2  -8  -3  66.429   8.337
  -2   8  -3  58.373   9.095
   2   8   3  54.016   7.344
  -2   8  -3  64.188  11.455
  -2   8  -3  40.584   8.355
  -3  -8  -3  205.40   15.89
   3  -8   3  159.31   25.09
  -3   8  -3  216.87   18.55
  -3   8  -3  194.17   18.89
  -3   8  -3  184.69   17.59
   4  -8   3   6.354  10.651
  -4  -8  -3  31.705   7.637
  -4  -8  -3  13.908   5.013
  -4   8  -3  24.041   7.167
  -4   8  -3  36.448   8.344
  -5  -8  -3  122.10   12.17
  -5   8  -3  122.46   13.60
  -6  -9   3  3.1038  2.8483
   6   9  -3  4.2197  5.5273
  -6   9   3  5.0113  2.9186
   5  -9  -3  126.19   13.44
  -5  -9   3  116.57   12.38
   5   9  -3  98.051  14.924
  -5   9   3  130.43   14.44
  -4  -9   3  4.2860  3.0975
  -4  -9   3 -0.5002  4.9181
   4  -9  -3  -8.832   7.681
  -4  -9   3  5.9336  3.9426
  -4   9   3  4.3023  7.2481
   4   9  -3  4.8258  4.4659
  -4   9   3  5.4652  3.4466
  -3  -9   3  355.90   22.06
  -3  -9   3  391.59   28.05
  -3  -9   3  395.13   23.23
   3  -9  -3  423.99   36.49
  -3   9   3  397.07   26.35
   3   9  -3  424.33   32.02
  -2  -9   3  -2.057   2.039
  -2  -9   3  3.4104  3.2052
  -2  -9   3  0.4383  3.8897
   2   9  -3  3.1593  2.6796
  -2   9   3 -0.5435  2.7377
  -2   9   3  0.8235  1.8691
  -1  -9   3  25.903   4.989
  -1  -9   3  25.564   9.554
   1  -9  -3  24.285   5.814
   1  -9  -3  31.384  11.032
  -1   9   3  22.431   6.746
   1   9  -3  14.638   6.487
   1   9  -3  23.779   5.399
   1   9  -3  24.708   5.440
  -1   9   3  28.937   7.623
   0  -9  -3  -1.236   2.371
   0  -9  -3  -1.548   4.662
   0  -9   3 -0.1051  2.6608
   0   9  -3  0.6257  1.5147
   0   9   3  2.8239  2.2490
   0   9  -3  6.4676  3.1874
   0   9  -3  1.3052  2.5769
   0   9  -3  2.3076  2.4284
  -1  -9  -3  18.434   5.000
   1  -9   3  19.302   8.239
  -1  -9  -3  13.106   6.458
  -1  -9  -3  13.362   5.008
  -1   9  -3  18.910   5.198
   1   9   3  13.663   4.307
  -1   9  -3  16.415   6.480
  -1   9  -3  14.951   4.962
   2  -9   3  207.39   25.65
  -2  -9  -3  207.97   16.21
  -2  -9  -3  214.26   16.66
   2   9   3  218.53   15.30
  -2   9  -3  197.82   20.44
  -2   9  -3  194.70   17.75
  -2   9  -3  175.91   15.86
   3  -9   3  34.777  13.079
  -3  -9  -3  30.360   7.723
  -3  -9  -3  26.809   7.157
  -3   9  -3  32.906   9.041
  -3   9  -3  23.141   8.024
  -3   9  -3  22.418   7.344
   4  -9   3  -3.496   9.320
  -4  -9  -3  1.0179  2.6541
  -4   9  -3  2.3458  3.9208
  -4   9  -3  3.7260  3.8874
  -5  -9  -3  3.1634  2.6895
  -5   9  -3  4.5852  5.5172
  -5 -10   3  28.046   5.945
   5 -10  -3  33.119   7.000
   5  10  -3  36.885   9.316
  -5  10   3  35.974   8.138
  -4 -10   3  135.72   14.03
  -4 -10   3  171.58   19.25
  -4 -10   3  136.26   13.27
   4 -10  -3  132.70   28.44
  -4  10   3  123.05   15.26
  -4  10   3  161.64   18.56
   4  10  -3  166.42   19.87
  -3 -10   3  713.92   41.05
  -3 -10   3  651.09   32.75
  -3 -10   3  650.34   32.12
   3 -10  -3  701.04   51.32
   3  10  -3  732.39   43.77
  -3  10   3  670.89   36.69
  -3  10   3  683.14   34.43
  -2 -10   3  220.39   14.70
  -2 -10   3  219.82   25.99
  -2 -10   3  225.44   16.59
   2  10  -3  212.27   21.38
  -2  10   3  203.13   17.43
  -2  10   3  208.68   18.91
   1 -10  -3 1127.28   56.74
   1 -10  -3  990.20   39.73
  -1 -10   3 1088.62   60.37
  -1  10   3 1032.59   48.14
   1  10  -3 1111.15   51.58
   1  10  -3 1135.74   41.01
  -1  10   3 1106.77   47.99
   1  10  -3 1061.45   41.05
   0 -10  -3  108.86   11.26
   0 -10   3  86.229  15.096
   0 -10  -3  91.510  12.822
   0 -10  -3  81.171   9.401
   0  10  -3  88.820  10.092
   0  10  -3  105.62   16.35
   0  10   3  87.583  10.614
   0  10  -3  87.803   9.738
  -1 -10  -3  351.86   21.95
   1 -10   3  373.45   34.44
  -1 -10  -3  326.47   20.21
   1  10   3  339.90   21.62
  -1  10  -3  343.16   26.54
  -1  10  -3  344.12   21.47
  -1  10  -3  343.91   22.84
   2 -10   3  147.82   21.95
  -2 -10  -3  144.34   14.34
  -2 -10  -3  137.31   13.37
  -2  10  -3  158.99   14.92
  -2  10  -3  149.93   18.42
  -2  10  -3  141.10   15.47
   2  10   3  147.56   13.11
  -3 -10  -3  122.58   13.04
  -3 -10  -3  148.21   14.42
  -3  10  -3  151.02   17.78
  -3  10  -3  143.89   16.31
  -3  10  -3  151.61   15.82
  -4 -10  -3  129.49   12.33
  -4 -10  -3  138.44   13.88
  -4  10  -3  128.02   14.94
  -4  10  -3  138.23   15.28
  -5  10  -3  12.629   5.187
  -5 -11   3  73.187   9.040
   5 -11  -3  70.834   9.595
  -5  11   3  69.303  10.549
   5  11  -3  74.829  12.144
  -4 -11   3  206.50   16.93
  -4 -11   3  198.12   21.45
  -4 -11   3  192.46   15.46
  -4  11   3  196.87   18.55
  -4  11   3  226.05   38.93
   4  11  -3  200.48   22.16
  -3 -11   3  121.11   11.96
  -3 -11   3  118.50   15.35
   3 -11  -3  96.028  21.222
  -3 -11   3  117.14   13.07
  -3  11   3  105.17   12.54
  -3  11   3  112.99   13.40
   3  11  -3  109.97   16.30
  -2 -11   3  458.97   39.74
   2 -11  -3  519.89   41.72
  -2 -11   3  429.23   26.01
  -2 -11   3  449.38   23.10
   2  11  -3  484.44   33.43
  -2  11   3  428.71   27.11
  -2  11   3  454.72   29.99
   1 -11  -3  10.812   3.834
  -1 -11   3  11.123   4.047
  -1 -11   3  11.081   7.297
   1 -11  -3  0.7256  5.4812
  -1  11   3  17.339   6.279
   1  11  -3  5.5346  3.0561
   1  11  -3  10.515   4.056
  -1  11   3  3.1473  2.9007
   0 -11  -3  91.248  11.221
   0 -11  -3  92.942  10.203
   0 -11   3  89.498  17.387
   0 -11  -3  102.16   14.36
   0  11   3  110.02   13.29
   0  11   3  92.464  11.861
   0  11  -3  81.965  12.588
   0  11  -3  96.798  10.915
  -1 -11  -3  30.731   7.070
   1 -11   3  46.569  16.374
  -1 -11  -3  21.960   5.702
   1  11   3  38.394   7.990
  -1  11  -3  37.621   8.136
  -1  11  -3  27.317   6.782
  -1  11  -3  36.283  10.963
  -2 -11  -3  321.61   23.12
  -2 -11  -3  340.56   22.57
   2 -11   3  364.43   20.42
   2 -11   3  323.37   35.63
  -2  11  -3  364.87   29.78
  -2  11  -3  336.09   24.10
  -2  11  -3  328.52   25.06
   2  11   3  293.11   20.80
  -3 -11  -3  0.9080  2.4856
  -3 -11  -3  5.3895  3.3048
   3 -11   3  -3.226   8.371
  -3  11  -3  -2.829   1.715
  -3  11  -3  1.1164  1.9808
  -3  11  -3  -2.567   3.598
  -4 -11  -3  16.816   5.074
  -4  11  -3  6.4844  3.3744
  -5 -11  -3  4.7143  2.8814
  -5  11  -3  5.0579  5.2640
  -5 -12   3 -0.2698  2.3862
  -5  12   3 -0.5798  3.0543
   5  12  -3 -0.8845  3.9480
  -4 -12   3  16.440   6.484
  -4 -12   3  5.1712  4.0331
  -4 -12   3  10.360   3.882
   4 -12  -3   0.998  14.288
   4  12  -3  11.780   4.917
  -4  12   3  6.7588  4.1431
  -3 -12   3  326.87   21.37
  -3 -12   3  321.92   27.05
  -3 -12   3  325.81   22.22
   3 -12  -3  315.46   36.48
  -3  12   3  337.37   23.94
   3  12  -3  317.71   28.17
  -3  12   3  296.41   23.42
  -2 -12   3  292.23   20.85
  -2 -12   3  287.47   18.67
   2 -12  -3  295.23   33.70
  -2 -12   3  317.47   33.60
  -2  12   3  319.72   22.62
  -2  12   3  296.35   24.78
   2  12  -3  315.68   27.60
  -1 -12   3  0.0454  2.0879
   1 -12  -3  -4.311   2.470
   1 -12  -3  3.2705  6.9499
   1  12  -3  2.7884  3.9128
   1  12  -3  4.8664  4.4392
  -1  12   3  -1.038   5.009
  -1  12   3  -1.850   1.883
   1  12  -3  4.3086  4.2021
   0 -12  -3  22.173   5.971
   0 -12  -3  36.191  11.029
   0 -12   3  9.9924  8.9572
   0  12   3  35.087  10.570
   0  12  -3  11.414   4.562
   0  12  -3  26.573   8.723
   0  12   3  15.680   6.184
   0  12  -3  29.287   6.633
   1 -12   3  86.153  23.309
  -1 -12  -3  76.849  10.734
  -1 -12  -3  88.240  10.429
   1  12   3  100.97   12.01
  -1  12  -3  95.689  12.236
  -1  12  -3  78.939  13.386
  -1  12  -3  87.042  11.399
  -2 -12  -3  146.84   15.54
   2 -12   3  139.55   24.77
   2 -12   3  132.64   12.72
  -2 -12  -3  131.77   14.11
  -2  12  -3  114.25   14.37
  -2  12  -3  81.022  22.138
  -2  12  -3  151.11   17.25
   3 -12   3  -5.475   9.129
  -3 -12  -3  -1.104   1.833
  -3 -12  -3  -5.217   2.309
  -3  12  -3  -4.449   1.960
  -3  12  -3  4.6229  5.6729
  -3  12  -3  2.2175  3.3092
  -4 -12  -3  80.125   9.889
  -4 -12  -3  68.538   9.058
  -4  12  -3  91.583  11.652
   5 -13  -3  26.093   5.977
   5  13  -3  17.582   6.733
  -5  13   3  19.609   6.049
  -4 -13   3  28.021   7.516
  -4 -13   3  22.788   6.457
   4 -13  -3  21.451   6.783
   4  13  -3  41.333  10.792
  -4  13   3  22.920   6.355
  -3 -13   3  7.1124  5.7896
  -3 -13   3  6.1586  3.5758
  -3 -13   3  5.8550  3.2644
   3 -13  -3  -2.758  11.755
  -3  13   3  13.117   4.347
  -3  13   3  16.832   6.341
   3  13  -3  18.084   7.643
  -2 -13   3  33.162   8.103
   2 -13  -3  17.467  15.088
  -2 -13   3  32.665   7.019
   2  13  -3  36.774  11.135
  -2  13   3  29.320   7.085
  -1 -13   3  73.513  20.343
   1 -13  -3  83.764  10.727
  -1 -13   3  80.667  10.792
   1  13  -3  70.782  10.300
  -1  13   3  71.450  11.846
   1  13  -3  94.695  19.233
  -1  13   3  84.590  13.505
   0 -13   3  23.330   6.077
   0 -13  -3  29.858   7.290
   0 -13  -3   9.516  10.290
   0 -13   3  16.991  13.210
   0 -13  -3  34.300   7.636
   0  13   3  11.969   5.968
   0  13  -3  17.924   5.718
   0  13  -3  23.833   8.853
   0  13   3  34.430   9.918
   0  13  -3  38.059   8.917
  -1 -13  -3  101.75   11.81
   1 -13   3  72.556  21.556
   1 -13   3  65.295   9.297
  -1  13  -3  66.112  12.503
  -1  13  -3  85.708  13.781
   1  13   3  76.084  10.959
  -1  13  -3  79.378  10.391
   2 -13   3  72.034   9.906
  -2 -13  -3  65.353  10.244
  -2 -13  -3  68.492   9.962
  -2  13  -3  81.018  12.861
  -2  13  -3  60.339  11.608
  -2  13  -3  53.194  15.361
   3 -13   3   1.012  17.363
  -3 -13  -3  27.355   6.485
  -3 -13  -3  30.228   7.443
  -3  13  -3  20.518   7.447
  -3  13  -3  29.473   8.406
  -3  13  -3  59.794  19.378
  -4 -13  -3  16.127   4.027
  -4 -13  -3  7.7674  3.3071
  -4  13  -3  13.380   4.857
  -5 -14   3  30.367   6.882
   5 -14  -3  22.947   5.425
   5  14  -3  17.511   6.159
  -5  14   3  12.787   4.231
  -4 -14   3  32.445   6.922
   4 -14  -3  26.760   7.518
  -4 -14   3  39.302   7.776
  -4  14   3  29.559   6.594
   4  14  -3  15.384   5.391
   3 -14  -3  -2.717  15.049
  -3 -14   3  26.426   6.590
  -3 -14   3  18.117   8.598
  -3 -14   3  21.720   5.982
   3  14  -3  22.753   8.741
  -3  14   3  17.548   6.254
  -3  14   3  13.473   6.850
   2 -14  -3  -10.28   10.07
  -2 -14   3  3.0242  3.2424
  -2 -14   3  5.8720  3.5035
   2  14  -3  4.8672  4.9578
  -2  14   3  8.6571  3.8635
  -2  14   3 -0.4363  2.6311
   1 -14  -3  41.549   9.252
  -1 -14   3  25.513  11.352
  -1 -14   3  43.646   9.393
   1 -14  -3  55.574  17.308
   1  14  -3  48.012  10.127
   1  14  -3  32.119  10.960
  -1  14   3  50.630  11.625
   0 -14  -3  85.066  11.657
   0 -14   3  89.657  17.456
   0  14   3  53.996  11.715
   0  14  -3  70.670  15.826
   0  14   3  82.367  13.967
   0  14  -3  62.939   9.858
   0  14  -3  64.386  12.867
   1 -14   3  40.349   8.449
   1 -14   3  75.838  31.912
  -1 -14  -3  51.435  10.598
  -1  14  -3  35.155   8.520
  -1  14  -3  44.027  12.358
  -1  14  -3  70.531  15.027
   2 -14   3   1.976  10.451
  -2 -14  -3  21.588   5.858
   2 -14   3  26.585   6.509
  -2 -14  -3  15.295   5.786
  -2  14  -3  11.743   5.028
  -2  14  -3  25.823   8.220
  -2  14  -3  18.610   7.615
  -3 -14  -3  -1.677   3.396
  -3 -14  -3  1.3435  2.9690
  -3  14  -3  16.144   7.669
  -3  14  -3  1.8993  2.8522
  -4 -14  -3  -1.685   2.574
  -4 -14  -3  -4.819   3.369
  -4  14  -3  -3.371   2.334
  -4 -15   3  1.6989  4.0144
   4 -15  -3  3.6964  3.0186
  -4 -15   3 -0.3502  3.2747
  -4  15   3  3.3584  2.4790
   4  15  -3 -0.7318  3.5344
  -3 -15   3  139.05   15.82
  -3 -15   3  147.25   12.86
  -3  15   3  127.33   13.54
  -2 -15   3  19.573   6.225
  -2 -15   3  24.320   5.448
   2 -15  -3  29.431  14.578
  -2 -15   3  16.574   6.303
   2  15  -3  9.6868  5.2345
  -2  15   3  16.171   5.330
  -2  15   3  6.6007  6.5316
  -1 -15   3  522.83   45.37
  -1 -15   3  528.95   30.56
   1 -15  -3  495.66   45.33
   1 -15  -3  502.79   31.00
   1  15  -3  515.68   38.45
   1  15  -3  473.97   30.78
  -1  15   3  542.73   32.11
   0 -15   3  36.730   9.111
   0 -15   3  31.343  14.113
   0 -15  -3  18.671   6.946
   0  15  -3  36.764   8.492
   0  15  -3  36.476  11.418
   0  15  -3  45.239   8.931
   0  15   3  38.510   8.433
   0  15   3  44.418  10.044
   1 -15   3  68.131  19.961
  -1 -15  -3  92.975  12.342
   1 -15   3  89.544  10.717
  -1  15  -3  82.843  11.493
  -1  15  -3  78.218  12.653
   1  15   3  87.475  12.591
  -1  15  -3  76.418  18.071
   2 -15   3  -10.98   11.42
  -2  15  -3  -8.706   3.807
  -2  15  -3  10.306   4.222
  -2  15  -3  10.306   3.858
  -3 -15  -3  43.490   9.768
  -3  15  -3  65.748  10.320
  -4 -15  -3  19.759   4.784
  -4  15  -3  21.121   4.536
   4 -16  -3  13.923   4.779
  -4 -16   3  18.097   4.623
  -4 -16   3  -1.057   5.626
  -4  16   3  13.429   4.399
   4  16  -3  3.3428  4.7690
  -3 -16   3  61.302   8.752
   3 -16  -3  66.057  12.936
  -3 -16   3  72.673   8.483
  -3  16   3  59.525  10.936
   3  16  -3  63.907  13.829
  -2 -16   3  9.9786  3.4958
   2 -16  -3  16.000  27.534
   2 -16  -3  12.602   4.296
  -2 -16   3  -5.530   6.755
  -2  16   3  12.457   4.399
   2  16  -3  18.862   6.244
  -2  16   3  15.789   6.192
   1 -16  -3  348.94   21.43
   1 -16  -3  312.12   39.07
  -1 -16   3  349.49   36.84
  -1 -16   3  353.55   24.20
   1 -16  -3  312.11   22.90
   1  16  -3  383.98   31.74
  -1  16   3  358.79   26.34
  -1  16   3  316.75   22.99
   0 -16   3  14.968  11.795
   0 -16   3  24.539   7.435
   0 -16  -3  10.520   4.709
   0  16   3  6.0032  9.3370
   0  16   3  24.736   6.468
   0  16  -3  13.655   6.290
   0  16  -3  22.600   6.795
   0  16  -3  28.666   7.090
  -1 -16  -3  89.818  11.810
   1 -16   3  90.528  25.583
   1 -16   3  107.86   11.80
  -1  16  -3  85.035  15.346
  -1  16  -3  103.77   12.32
  -2 -16  -3  35.980   8.177
  -2  16  -3  36.363  11.013
  -3 -16  -3  35.019   7.257
  -3  16  -3  37.268   8.641
  -4  17   3  48.930   8.222
  -3 -17   3  12.740   4.285
   3 -17  -3  14.061   5.477
   3  17  -3  12.478   4.824
  -3  17   3  1.5906  4.1285
  -2 -17   3  178.75   16.19
   2 -17  -3  203.53   17.95
   2  17  -3  206.71   22.18
  -2  17   3  209.63   16.98
  -1 -17   3  18.269  11.352
   1 -17  -3  18.139   4.591
   1 -17  -3  25.210   6.540
  -1 -17   3  22.264   5.959
  -1  17   3  11.198   6.406
   1  17  -3  12.125   6.694
  -1  17   3  23.076   5.961
   0 -17   3  272.27   33.09
   0 -17   3  220.11   17.82
   0  17  -3  201.54   23.29
   0  17  -3  272.45   23.84
   1 -17   3  28.299   6.072
  -1  17  -3  16.034   7.169
  -2 -17  -3  25.225   6.975
  -3 -17  -3  25.894   5.891
  -3  17  -3  23.881   6.929
  -3 -18   3 -0.0804  2.9581
  -3  18   3  12.534   4.878
   3  18  -3  3.6292  3.4140
   2 -18  -3  61.901   9.229
  -2 -18   3  57.060   8.368
  -2  18   3  69.693  10.593
   2  18  -3  45.501  10.322
  -1 -18   3  10.455   3.743
   1 -18  -3  15.733   6.775
  -1  18   3  14.554   4.932
   1  18  -3  4.6590  3.3620
   0 -18   3  318.25   21.11
   0 -18  -3  343.38   21.30
   0  18  -3  353.44   30.15
   1 -18   3  4.3283  4.9172
  -1 -18  -3  6.0679  3.4729
  -1  18  -3  2.4592  4.6286
  -2 -18  -3  36.228   7.421
  -2  18  -3  53.597   8.809
  -3 -18  -3  7.2511  3.1350
  -3  18  -3  13.257   3.928
  -2 -19   3  18.793   5.032
   2 -19  -3  20.472   6.861
   2  19  -3  54.465  13.747
  -2  19   3  50.573  12.766
  -1 -19   3  4.7210  3.3630
   1  19  -3  7.3490  5.0090
   0 -19   3 -0.9268  2.6752
   0 -19  -3  5.0644  2.8728
   0  19  -3 -0.8969  3.3554
   1 -19   3  5.6809  5.2366
  -1 -19  -3  7.4800  3.1496
  -1  19  -3  8.9832  4.7921
  -2 -19  -3  4.5893  4.3946
  -2 -20   3  16.738   3.965
   2  20  -3  1.5825  4.3728
  -1 -20   3  26.768   7.368
   1  20  -3  36.375   9.191
   0 -20   3  -2.379   2.656
   0  20  -3  4.1980  4.7487
  -1 -20  -3  28.734   6.519
  -1  20  -3  30.615   9.591
  -6   0   4  39.963   7.659
  -6   0   4  61.759   9.423
  -5   0   4  16.430   5.120
   5   0  -4  38.350  13.970
  -5   0   4  17.795   5.105
  -5   0   4  26.486   7.015
   4   0  -4  54.410  13.623
  -4   0   4  82.881  11.914
   4   0  -4  89.025  11.979
  -4   0   4  74.364   9.307
  -4   0   4  74.039  10.638
   3   0  -4  155.79   13.23
  -3   0   4  142.04   13.19
   3   0  -4  121.46   17.31
  -3   0   4  163.06   14.00
  -2   0   4  32.260   5.070
  -2   0   4  40.753   5.137
  -2   0   4  37.627   5.640
   2   0  -4  41.375  10.375
   1   0  -4  443.34   27.24
  -1   0   4  449.15   17.93
   0   0   4  44.191   3.027
   0   0  -4  44.258   7.640
  -1   0  -4  112.65   10.07
   1   0   4  112.82    5.83
  -2   0  -4  124.06   10.62
  -2   0  -4  120.21    9.91
   2   0   4  135.49   11.60
  -3   0  -4  24.177   7.604
   3   0   4  46.929  11.000
  -3   0  -4  34.762   6.857
  -3   0  -4  29.125   7.394
  -6  -1   4  97.015  11.268
  -6  -1   4  108.61   10.83
  -6   1   4  83.389   9.831
  -6   1   4  93.865  11.350
  -5  -1   4  32.792   8.109
  -5  -1   4  49.061  11.756
  -5  -1   4  42.081  10.265
   5  -1  -4  54.921  17.392
  -5   1   4  28.751   7.113
  -5   1   4  21.433   8.609
  -5   1   4  34.305   7.806
   5   1  -4  30.683  13.572
   4  -1  -4  12.821   7.423
  -4  -1   4  5.2036  4.3814
  -4  -1   4  4.2219  3.3431
  -4  -1   4  4.4264  3.4586
   4  -1  -4  16.183   5.723
   4   1  -4  -7.455   5.455
   4   1  -4  -1.874   7.484
  -4   1   4  9.0162  4.0098
  -4   1   4  6.1098  3.1522
  -3  -1   4  16.514   5.252
   3  -1  -4  21.028   8.325
  -3  -1   4  21.138   5.663
   3  -1  -4  14.131   5.037
  -3   1   4  24.066   4.535
   3   1  -4  38.871   7.239
   3   1  -4  12.158   6.722
  -3   1   4  17.112   4.890
  -3   1   4  19.323   5.068
   2  -1  -4  37.553   8.789
  -2  -1   4  44.321   6.556
  -2  -1   4  53.561   6.337
   2  -1  -4  56.745   7.565
  -2   1   4  48.871   6.929
   2   1  -4  61.655  14.139
  -2   1   4  56.134   6.450
  -2   1   4  53.369   6.482
   2   1  -4  48.521   8.526
   1  -1  -4  54.189   9.445
  -1  -1   4  54.698   5.382
   1   1  -4  56.916   8.800
  -1   1   4  51.069   4.988
   0  -1   4  107.92    7.48
   0  -1  -4  106.23   11.63
   0   1  -4  97.678  11.013
  -1  -1  -4  4.7258  1.7863
   1  -1   4  0.4136  2.0013
  -1   1  -4  -2.186   1.964
  -2  -1  -4  8.7976  3.8154
   2  -1   4  4.0335  4.6244
  -2  -1  -4  13.366   4.149
  -2  -1  -4  10.318   2.798
   2   1   4  12.796   4.562
  -2   1  -4  11.260   3.053
  -2   1  -4  6.7591  2.9289
  -3  -1  -4  74.503   8.644
  -3  -1  -4  78.757   8.970
   3  -1   4  78.012  13.148
  -3   1  -4  69.233   8.402
   3   1   4  77.568  14.884
  -3   1  -4  91.474  10.942
  -6  -2   4  49.102   7.315
  -6  -2   4  36.131   8.570
  -6   2   4  35.978   8.289
  -6   2   4  34.893   6.566
  -5  -2   4  2.0310  2.2573
  -5  -2   4  -3.963   2.533
  -5  -2   4  2.3453  5.3769
   5   2  -4  6.8745  8.9353
  -5   2   4  0.6036  2.6350
  -5   2   4  -1.086   2.615
  -5   2   4  6.3223  3.5476
  -4  -2   4  243.76   21.08
  -4  -2   4  246.56   20.36
   4  -2  -4  239.15   18.43
   4  -2  -4  220.07   25.70
  -4  -2   4  229.15   17.21
  -4   2   4  256.74   20.63
   4   2  -4  200.53   25.64
  -4   2   4  248.02   21.23
   3  -2  -4  19.897   7.942
  -3  -2   4  24.781   6.580
   3  -2  -4  12.430   4.578
   3   2  -4  26.108   5.609
  -3   2   4  24.418   6.606
  -3   2   4  31.506   5.093
   3   2  -4  16.976   6.472
  -3   2   4  28.959   7.363
   2  -2  -4  3.5880  2.1894
  -2  -2   4  3.9678  2.0358
   2  -2  -4  0.2369  3.1319
  -2  -2   4  4.3555  2.4034
   2   2  -4  3.3932  3.3745
  -2   2   4  2.5634  2.0418
  -2   2   4  2.9903  1.5730
   2   2  -4  -3.820   3.003
  -1  -2   4  2.0042  1.2464
  -1   2   4  1.9241  0.9281
   1   2  -4  7.5692  3.2408
   0  -2   4 1343.57   45.22
   0  -2  -4 1373.97   54.88
   0   2  -4 1329.77   51.05
   1  -2   4  628.37   27.99
  -1  -2  -4  625.67   24.80
  -1   2  -4  638.68   27.37
  -1   2  -4  612.30   24.32
   2  -2   4  86.264  10.934
  -2  -2  -4  90.135   8.411
  -2   2  -4  84.348   7.617
   2   2   4  78.325   7.000
  -2   2  -4  77.396   8.909
  -3  -2  -4  149.69   12.24
   3  -2   4  167.65   17.89
  -3   2  -4  145.98   13.74
  -3   2  -4  142.88   13.82
  -4  -2  -4  7.2160  5.4857
  -6  -3   4  9.4542  4.3631
  -6  -3   4  5.6353  3.2381
  -6   3   4  3.0879  4.0847
   5  -3  -4  34.438   8.097
  -5  -3   4  20.538   6.450
  -5  -3   4  29.804   7.237
  -5  -3   4  31.555   9.038
   5   3  -4   6.258  11.855
  -5   3   4  34.264   8.201
  -5   3   4  27.017   7.297
  -5   3   4  31.320   9.152
   4  -3  -4  -1.777   6.381
  -4  -3   4  1.1500  2.8585
  -4  -3   4  1.4741  2.5191
  -4  -3   4  1.9849  1.9803
   4  -3  -4 -0.0996  3.6274
  -4   3   4 -0.5761  2.7378
   4   3  -4  3.3080  4.4379
  -4   3   4 -0.1109  3.5880
   3  -3  -4  343.65   28.01
  -3  -3   4  334.00   21.42
   3  -3  -4  325.42   21.01
  -3  -3   4  343.39   22.36
  -3  -3   4  311.26   18.69
  -3   3   4  351.35   19.91
  -3   3   4  333.13   22.94
  -3   3   4  329.03   21.49
  -2  -3   4  59.744   7.431
   2  -3  -4  51.606   9.259
   2  -3  -4  51.548   7.558
  -2  -3   4  55.480   7.210
  -2   3   4  49.241   6.335
  -2   3   4  52.584   6.463
  -2   3   4  55.399   6.987
   1  -3  -4 1504.27   51.24
   1  -3  -4 1520.60   59.68
  -1   3   4 1527.39   44.93
   0  -3  -4  68.146  10.165
   0  -3   4  74.706   8.600
   0   3  -4  70.867   9.198
   1  -3   4  191.51   15.17
  -1  -3  -4  175.46   11.35
  -1   3  -4  188.29   11.36
  -1   3  -4  192.51   13.35
  -2  -3  -4  371.56   19.37
  -2  -3  -4  383.01   19.61
   2  -3   4  402.48   27.06
  -2   3  -4  396.75   22.31
  -3  -3  -4  1.9343  2.7804
   3  -3   4  1.7359  5.3249
  -3  -3  -4  11.159   3.209
  -3   3  -4  4.1826  3.8265
  -3   3  -4  0.3338  4.4694
  -4  -3  -4  35.151   6.866
  -4   3  -4  51.180  10.452
  -6  -4   4  33.746   6.798
  -6   4   4  40.482   9.155
  -6   4   4  41.956   7.037
  -5  -4   4  200.84   18.54
   5  -4  -4  212.24   17.43
  -5  -4   4  198.28   16.80
  -5  -4   4  214.73   21.56
  -5   4   4  191.47   18.82
  -5   4   4  217.48   16.79
   5   4  -4  183.70   27.07
  -5   4   4  222.68   21.79
   4  -4  -4  80.490  18.809
   4  -4  -4  104.91   12.34
  -4  -4   4  94.849  14.148
  -4  -4   4  87.222  10.248
  -4  -4   4  98.317  12.770
   4   4  -4  86.776  19.261
  -4   4   4  99.932  13.729
  -4   4   4  104.13   13.20
   3  -4  -4  94.806  10.988
  -3  -4   4  99.165  11.167
   3  -4  -4  107.37   14.95
  -3  -4   4  88.903  11.347
  -3  -4   4  94.609  10.467
  -3  -4   4  93.041   9.566
  -3   4   4  103.61   11.11
  -3   4   4  89.061   9.622
  -3   4   4  97.727  11.340
  -2  -4   4  10.591   3.409
  -2  -4   4  15.659   4.657
   2  -4  -4  18.607   7.015
   2  -4  -4  12.644   4.556
  -2   4   4  16.617   4.268
  -2   4   4  15.580   4.429
  -2   4   4  23.282   5.627
  -1  -4   4 1623.84   63.18
   1  -4  -4 1424.76   58.02
   1  -4  -4 1423.60   49.71
   1   4  -4 1349.68   55.91
  -1   4   4 1398.61   49.35
  -1   4   4 1416.15   43.32
   0  -4   4 3047.74   92.56
   0  -4  -4 2876.13   82.04
   0   4  -4 2842.97   87.09
   0   4  -4 2897.52   91.09
   1  -4   4  37.089   9.075
  -1  -4  -4  36.781   4.995
  -1  -4  -4  42.660   5.761
  -1   4  -4  31.813   7.114
  -1   4  -4  45.013   5.765
  -2  -4  -4 1047.30   38.57
   2  -4   4 1106.82   52.54
  -2  -4  -4 1021.45   38.82
  -2   4  -4  997.52   41.03
   3  -4   4  353.79   32.28
  -3  -4  -4  333.50   20.71
  -3  -4  -4  350.96   20.21
  -3   4  -4  343.58   23.00
  -3   4  -4  338.79   21.69
   3   4   4  382.06   20.34
  -4  -4  -4  63.219   9.480
  -4   4  -4  68.127  11.903
  -4   4  -4  67.414  11.416
  -6  -5   4  0.5678  2.4737
  -6   5   4  10.009   3.196
   6   5  -4  3.8112  3.8614
  -6   5   4  -2.148   3.724
   5  -5  -4  56.368  10.615
  -5  -5   4  77.923  20.798
  -5  -5   4  44.311  10.046
  -5   5   4  33.071   6.828
  -5   5   4  52.623  11.395
  -5   5   4  51.798  15.197
   5   5  -4  27.961  14.603
   4  -5  -4  7.1100  7.9945
  -4  -5   4  2.7615  3.1873
   4  -5  -4  5.6181  4.1962
  -4  -5   4  2.7951  3.7489
  -4   5   4  2.4387  3.7717
  -4   5   4  0.9983  3.9530
   3  -5  -4  286.58   20.87
  -3  -5   4  254.45   20.33
  -3  -5   4  297.75   20.51
  -3  -5   4  264.61   17.05
   3  -5  -4  275.12   24.77
  -3  -5   4  266.45   17.29
  -3   5   4  269.56   19.76
  -3   5   4  254.85   19.54
  -3   5   4  273.74   19.03
  -2  -5   4 1302.76   43.48
  -2  -5   4 1228.47   47.41
   2  -5  -4 1250.59   56.02
   2  -5  -4 1267.58   49.03
  -2  -5   4 1242.45   46.33
  -2   5   4 1308.35   47.40
  -2   5   4 1270.11   47.24
  -2   5   4 1264.78   45.09
  -1  -5   4  63.240   9.373
   1  -5  -4  70.011  10.419
  -1   5   4  70.794   8.605
   1   5  -4  61.985   8.476
   1   5  -4  70.681   9.902
   1   5  -4  73.167   9.774
   0  -5   4  311.17   22.36
   0  -5  -4  312.07   16.00
   0   5  -4  313.03   17.63
   0   5  -4  300.94   20.45
   0   5   4  345.36   19.98
   0   5  -4  317.88   18.39
   1  -5   4  636.98   36.28
  -1  -5  -4  670.58   27.75
  -1  -5  -4  694.22   27.90
  -1   5  -4  649.96   29.42
  -1   5  -4  703.12   31.62
   2  -5   4  -1.088   4.006
  -2  -5  -4  2.4319  2.0854
  -2   5  -4  1.5748  2.1731
   2   5   4  3.4046  2.1429
  -3  -5  -4  76.231   8.947
   3  -5   4  68.761  16.529
  -3  -5  -4  64.648   8.538
  -3   5  -4  57.761   9.368
  -3   5  -4  69.088   9.760
   4  -5   4  14.803  16.411
  -4  -5  -4  -5.692   3.467
  -4  -5  -4  -1.018   4.849
  -4   5  -4  2.6277  5.3648
  -5  -5  -4  3.9007  5.1426
  -6  -6   4  8.3921  3.5433
   6   6  -4  3.0339  3.4784
  -6   6   4  11.327   4.674
  -5  -6   4  146.63   19.04
  -5  -6   4  133.93   13.64
   5  -6  -4  130.50   20.84
  -5   6   4  203.28   19.72
  -5   6   4  151.59   16.54
   5   6  -4  138.89   24.11
  -5   6   4  150.22   13.01
  -4  -6   4  9.8054  5.1166
  -4  -6   4  14.743   5.500
  -4  -6   4  8.1976  4.0075
   4  -6  -4  15.103   5.438
  -4   6   4  11.641   5.346
  -4   6   4  3.3515  8.4256
  -4   6   4  10.422   5.957
   3  -6  -4  167.63   19.13
  -3  -6   4  160.00   15.13
  -3  -6   4  172.06   17.00
  -3  -6   4  182.24   13.82
  -3  -6   4  178.00   13.68
  -3   6   4  166.76   14.95
  -3   6   4  169.14   15.88
  -3   6   4  188.46   16.15
  -2  -6   4  213.82   16.48
  -2  -6   4  192.55   12.86
   2  -6  -4  200.69   19.18
   2   6  -4  196.97   14.91
  -2   6   4  181.86   14.01
  -2   6   4  207.19   15.07
  -2   6   4  213.31   16.35
   1  -6  -4  746.37   34.06
   1  -6  -4  700.89   26.91
  -1  -6   4  700.53   37.92
   1  -6  -4  724.23   32.64
  -1   6   4  718.80   32.78
   1   6  -4  656.89   33.76
   0  -6  -4  13.990   3.810
   0  -6   4  11.544   5.646
   0  -6  -4  8.9838  3.9118
   0  -6  -4  9.2341  2.8367
   0   6  -4  5.1358  2.2897
   0   6  -4  17.150   4.507
   0   6  -4  9.1965  3.1090
   0   6   4  11.492   4.284
  -1  -6  -4  360.20   18.83
  -1  -6  -4  375.70   19.62
   1  -6   4  367.76   27.93
   1   6   4  328.79   19.62
  -1   6  -4  357.06   25.59
  -1   6  -4  370.34   21.06
  -1   6  -4  365.21   21.64
   2  -6   4 1278.83   64.42
  -2  -6  -4 1270.00   46.43
  -2  -6  -4 1266.70   45.81
   2   6   4 1291.98   46.22
  -2   6  -4 1221.38   48.53
  -2   6  -4 1153.62   50.31
  -2   6  -4 1181.87   53.79
  -3  -6  -4  106.55   10.76
   3  -6   4  93.734  20.510
  -3  -6  -4  84.895  10.472
  -3   6  -4  98.095  11.934
  -3   6  -4  101.80   11.79
  -4  -6  -4  218.34   16.00
   4  -6   4  188.84   33.66
  -4  -6  -4  209.43   17.23
  -4   6  -4  214.40   18.62
  -4   6  -4  222.77   18.44
  -5  -6  -4  4.3414  5.4463
  -6  -7   4  58.988   7.219
  -6   7   4  56.049   7.653
   6   7  -4  58.297   9.545
   5  -7  -4  57.007  10.511
  -5  -7   4  61.417  11.177
   5   7  -4  56.102  13.896
  -5   7   4  59.327   7.844
  -5   7   4  68.632  15.172
  -4  -7   4  837.22   39.18
   4  -7  -4  872.70   44.25
  -4  -7   4  948.88   49.18
  -4   7   4  894.51   44.23
  -4   7   4  879.13   54.26
  -3  -7   4  122.85   14.60
  -3  -7   4  135.47   11.93
   3  -7  -4  132.93   17.40
  -3  -7   4  114.23   11.71
  -3   7   4  128.20   13.99
  -3   7   4  133.77   13.67
  -3   7   4  122.87   13.65
   2  -7  -4  652.60   38.08
  -2  -7   4  643.37   33.16
  -2  -7   4  615.63   26.52
  -2   7   4  649.35   32.50
   2   7  -4  663.60   28.81
   2   7  -4  655.77   37.87
  -2   7   4  659.87   31.29
   1  -7  -4  13.920   3.918
   1  -7  -4  13.562   6.009
  -1  -7   4  12.458   6.144
   1   7  -4  13.101   3.513
   1   7  -4  9.2920  4.5682
  -1   7   4  9.2227  4.2699
   0  -7   4 1543.69   66.90
   0  -7  -4 1544.09   51.47
   0  -7  -4 1604.15   57.77
   0  -7  -4 1525.45   50.25
   0   7  -4 1566.97   57.29
   0   7   4 1389.03   54.66
   0   7  -4 1631.67   54.04
   0   7  -4 1601.94   54.47
   0   7  -4 1543.01   59.93
  -1  -7  -4  5.3658  2.5937
  -1  -7  -4  4.7302  2.5963
   1  -7   4  12.640   6.204
   1   7   4  9.1453  3.2398
  -1   7  -4  5.5039  3.2916
  -1   7  -4  8.4280  3.3945
  -1   7  -4  1.0189  4.0212
   2  -7   4  286.73   29.98
  -2  -7  -4  297.18   18.60
  -2  -7  -4  286.35   18.87
  -2   7  -4  284.31   21.58
  -2   7  -4  282.85   19.81
   2   7   4  290.75   18.28
   3  -7   4  88.868  20.978
  -3  -7  -4  115.00   12.09
  -3  -7  -4  101.92   11.42
  -3   7  -4  97.267  11.642
  -3   7  -4  105.56   12.35
  -4  -7  -4  -1.192   2.209
  -4  -7  -4  -1.368   3.225
   4  -7   4   4.120  17.734
  -4   7  -4  2.2590  3.0518
  -5  -7  -4  1.3602  4.2275
  -6  -8   4  5.9736  2.7015
  -6   8   4  6.9295  3.3498
   6   8  -4  3.7661  3.2233
  -5  -8   4  6.8209  3.4273
   5  -8  -4  6.0480  3.9694
   5   8  -4  -2.168   3.077
  -5   8   4  6.4758  2.2962
  -5   8   4  1.3456  2.0580
   4  -8  -4  108.78   23.23
  -4  -8   4  119.39   15.93
  -4  -8   4  109.43   11.75
   4  -8  -4  101.52   13.52
  -4   8   4  102.02   13.29
   4   8  -4  113.84   17.07
  -3  -8   4  303.90   24.18
  -3  -8   4  274.00   18.52
   3  -8  -4  284.97   28.98
  -3  -8   4  310.53   20.02
  -3   8   4  291.84   21.98
  -3   8   4  309.48   23.00
   3   8  -4  284.22   26.18
  -2  -8   4 1521.74   60.89
  -2  -8   4 1648.03   52.99
   2  -8  -4 1639.62   69.92
  -2   8   4 1504.00   59.91
   2   8  -4 1622.59   66.54
  -2   8   4 1534.50   57.34
   1  -8  -4  247.86   18.39
  -1  -8   4  265.30   25.03
   1  -8  -4  243.84   21.24
   1  -8  -4  245.81   14.65
   1   8  -4  259.95   17.06
   1   8  -4  267.78   20.85
   1   8  -4  264.51   16.58
  -1   8   4  241.18   16.65
  -1   8   4  335.73   24.28
   0  -8  -4 1510.75   55.76
   0  -8   4 1628.91   71.78
   0  -8  -4 1506.10   55.63
   0   8  -4 1686.46   64.14
   0   8  -4 1597.31   58.72
   0   8  -4 1589.42   56.45
   0   8   4 1605.05   58.70
   0   8  -4 1667.14   56.25
   1  -8   4  278.91   27.48
  -1  -8  -4  206.17   17.99
  -1   8  -4  250.31   21.52
   1   8   4  243.86   17.54
  -1   8  -4  255.58   19.08
  -1   8  -4  250.25   25.84
   2  -8   4 1201.19   67.78
  -2  -8  -4 1244.06   48.67
  -2   8  -4 1205.07   52.86
   2   8   4 1287.83   48.02
  -2   8  -4 1225.30   57.97
  -2   8  -4 1282.58   51.47
   3  -8   4  80.888  21.584
  -3  -8  -4  82.433  11.023
  -3  -8  -4  93.148  13.182
  -3   8  -4  83.132  11.279
  -3   8  -4  90.206  12.435
  -4  -8  -4  192.26   16.77
  -4  -8  -4  204.89   14.99
  -4   8  -4  186.10   16.22
  -4   8  -4  168.44   16.82
  -5  -8  -4  16.605   5.376
  -5  -9   4  94.534  10.817
   5  -9  -4  111.99   12.50
   5   9  -4  90.443  14.371
  -5   9   4  107.92   12.39
  -5   9   4  103.92   10.20
   4  -9  -4  108.71   20.59
  -4  -9   4  129.11   13.31
  -4  -9   4  119.19   16.51
   4  -9  -4  108.37   14.32
   4   9  -4  124.47   17.77
  -4   9   4  113.50   17.52
  -4   9   4  128.40   14.88
   3  -9  -4  362.50   34.30
  -3  -9   4  358.27   21.51
  -3  -9   4  371.78   22.67
  -3  -9   4  328.79   26.51
  -3   9   4  384.73   25.53
   3   9  -4  365.89   30.20
  -3   9   4  344.93   25.61
   2  -9  -4  288.55   26.96
   2   9  -4  302.87   25.39
  -2   9   4  294.37   20.62
  -2   9   4  301.01   22.18
   1  -9  -4  455.76   31.98
   1  -9  -4  481.40   27.81
   1  -9  -4  445.56   22.10
  -1  -9   4  456.60   35.89
   1   9  -4  456.25   24.77
  -1   9   4  503.20   25.13
  -1   9   4  507.44   30.55
   1   9  -4  492.77   25.01
   1   9  -4  450.40   30.98
   0  -9  -4  70.389   9.198
   0  -9   4  97.043  15.475
   0   9   4  74.010   9.924
   0   9  -4  75.775  12.395
   0   9  -4  52.762   9.018
   0   9  -4  87.225   9.595
   0   9  -4  81.107   9.708
  -1  -9  -4  294.61   18.69
   1  -9   4  284.92   29.46
  -1   9  -4  271.55   19.06
  -1   9  -4  302.48   26.41
  -1   9  -4  298.77   24.42
   1   9   4  278.33   19.70
  -2  -9  -4  47.319   9.592
   2  -9   4  56.166  16.345
  -2  -9  -4  37.781   8.347
   2   9   4  44.573   7.497
  -2   9  -4  34.653   8.056
  -2   9  -4  25.694   6.394
  -3  -9  -4  60.969  10.841
   3  -9   4  42.360  16.753
  -3  -9  -4  51.312   7.409
  -3   9  -4  47.272  10.684
  -3   9  -4  61.979  12.851
  -4  -9  -4  15.395   5.554
  -4  -9  -4  13.086   5.131
  -4   9  -4  5.2926  3.6367
  -4   9  -4  10.267   6.435
  -5 -10   4  5.7242  2.4364
   5 -10  -4  -3.138   3.965
   5  10  -4 -0.8636  2.9670
  -5  10   4  -1.168   2.734
   4 -10  -4  10.792  12.144
  -4 -10   4  9.7031  5.0704
  -4 -10   4  6.7688  3.6638
   4 -10  -4  5.2057  3.0284
  -4 -10   4  8.7619  5.7240
   4  10  -4 -0.6590  4.0254
  -4  10   4  27.818   9.260
  -4  10   4  4.6401  3.0330
  -3 -10   4  34.909   7.984
  -3 -10   4  24.251   8.516
  -3 -10   4  19.471   5.120
   3 -10  -4  50.170  16.243
  -3  10   4  21.323   6.205
   3  10  -4  16.131   6.327
  -3  10   4  24.198   8.068
   2 -10  -4  63.256  17.756
  -2 -10   4  51.923   8.734
   2  10  -4  52.945  12.631
  -2  10   4  51.991   8.305
  -2  10   4  56.990  11.913
   1 -10  -4  319.96   27.14
  -1 -10   4  279.18   28.56
   1 -10  -4  292.95   21.65
   1 -10  -4  300.74   17.81
   1  10  -4  296.20   20.12
  -1  10   4  332.63   26.22
   1  10  -4  298.25   18.63
   1  10  -4  321.50   25.21
  -1  10   4  290.90   19.34
   0 -10  -4  4.6500  3.4982
   0 -10  -4  1.2237  6.3196
   0 -10   4  -1.075   4.387
   0 -10  -4  1.7300  2.3287
   0  10  -4  14.325   5.516
   0  10  -4  0.5514  2.1960
   0  10  -4  -3.671   5.279
   0  10  -4  8.3103  4.0255
   0  10   4  8.6031  4.1227
  -1 -10  -4  -3.822   2.041
   1  10   4  -2.960   3.200
  -1  10  -4  0.0710  1.9094
  -1  10  -4  5.0001  2.9099
  -2 -10  -4  107.68   11.63
   2 -10   4  98.334  19.179
  -2 -10  -4  96.243  11.170
  -2  10  -4  97.153  12.356
   2  10   4  112.10   11.83
  -2  10  -4  103.88   15.41
  -2  10  -4  104.58   13.52
   3 -10   4  12.013  11.432
  -3 -10  -4  41.284   8.975
  -3 -10  -4  53.681  10.850
  -3  10  -4  30.888   7.913
  -3  10  -4  36.967   9.288
  -3  10  -4  47.884  10.958
  -4 -10  -4  -5.462   3.188
  -4 -10  -4  12.638   5.082
  -4  10  -4  14.007   4.820
  -4  10  -4 -0.0688  2.4923
  -5 -11   4  63.278   7.986
   5 -11  -4  50.530   9.776
  -5  11   4  57.749   8.696
   5  11  -4  61.664   9.921
  -4 -11   4  55.511   8.001
   4 -11  -4  73.735  11.394
   4 -11  -4   6.202  17.460
  -4 -11   4  61.728  12.831
  -4  11   4  52.152  15.248
   4  11  -4  34.436  10.533
  -4  11   4  39.611   8.903
  -3 -11   4  90.183  10.403
   3 -11  -4  29.867  25.348
  -3 -11   4  80.297  10.021
  -3 -11   4  86.368  13.224
   3  11  -4  76.491  17.026
  -3  11   4  87.349  12.133
  -3  11   4  87.993  11.561
  -2 -11   4  225.64   17.72
   2 -11  -4  300.03   29.39
  -2 -11   4  212.52   15.67
   2  11  -4  236.90   23.83
  -2  11   4  216.33   20.26
  -2  11   4  218.42   18.07
   1 -11  -4  78.353  11.357
  -1 -11   4  82.368  20.918
   1 -11  -4  85.387   9.098
   1 -11  -4  86.288  14.637
  -1  11   4  89.993  10.563
   1  11  -4  97.178  13.252
   1  11  -4  84.365  10.666
  -1  11   4  85.152  12.066
   1  11  -4  100.64   12.12
   0 -11  -4  171.46   17.92
   0 -11  -4  163.84   14.70
   0 -11   4  178.05   23.78
   0  11   4  139.89   15.26
   0  11  -4  162.14   14.70
   0  11  -4  158.68   18.25
   0  11  -4  168.62   15.76
   1 -11   4  193.36   26.02
   1  11   4  197.66   17.89
  -1  11  -4  184.73   20.47
  -1  11  -4  201.26   18.63
  -1  11  -4  217.91   17.96
   2 -11   4  26.946  13.367
  -2 -11  -4  34.399   7.589
  -2 -11  -4  28.529   6.582
  -2  11  -4  65.044  17.356
  -2  11  -4  41.040   9.897
   2  11   4  51.099   9.592
  -2  11  -4  30.224   7.394
  -3 -11  -4  3.9825  3.0062
   3 -11   4   2.191  11.020
  -3 -11  -4 -0.2972  1.6800
  -3  11  -4  12.049   4.367
  -3  11  -4  11.084   6.698
  -3  11  -4  8.4532  3.8156
  -4 -11  -4  5.7121  3.9043
  -4 -11  -4 -0.4093  2.1328
  -4  11  -4  -2.973   3.956
  -4  11  -4  1.6509  3.2520
   5 -12  -4  21.262   7.241
   5  12  -4  35.167   9.368
  -5  12   4  34.319   8.758
  -4 -12   4  6.7685  3.1262
   4 -12  -4  6.2919  4.4649
  -4 -12   4  15.948   5.125
   4  12  -4  0.5812  4.1992
  -4  12   4 -0.3343  2.2857
   3 -12  -4  441.07   44.55
  -3 -12   4  469.38   26.00
  -3 -12   4  509.00   28.48
  -3 -12   4  508.85   35.50
  -3  12   4  498.40   30.56
  -3  12   4  480.94   29.75
   3  12  -4  475.36   36.31
   2 -12  -4  58.826  18.522
  -2 -12   4  32.998   6.139
  -2  12   4  32.184   9.589
  -2  12   4  26.745   7.228
   2  12  -4  41.305  13.216
   1 -12  -4  303.74   18.83
   1 -12  -4  284.50   22.54
  -1 -12   4  304.48   32.66
  -1  12   4  294.41   24.67
   1  12  -4  317.29   19.91
  -1  12   4  312.13   20.77
   1  12  -4  318.61   22.26
   1  12  -4  301.04   26.46
   0 -12  -4  370.20   24.02
   0 -12   4  342.29   36.68
   0  12  -4  391.96   23.85
   0  12  -4  378.95   25.46
   0  12   4  366.74   26.32
   0  12  -4  357.92   29.41
   1 -12   4  573.98   49.11
  -1  12  -4  625.98   36.69
  -1  12  -4  639.22   41.42
   1  12   4  646.78   34.88
  -1  12  -4  642.16   34.03
   2 -12   4  45.763  14.933
  -2 -12  -4  77.659  10.539
   2 -12   4  83.535   9.222
  -2 -12  -4  50.551   9.800
  -2  12  -4  71.395  14.312
  -2  12  -4  66.019  14.668
  -2  12  -4  78.646  12.753
   3 -12   4  -9.627  13.639
  -3 -12  -4  4.5543  2.8034
  -3 -12  -4  9.5380  3.7673
  -3  12  -4  3.3026  3.1832
  -3  12  -4  10.977   4.772
  -4 -12  -4  67.002   9.930
  -4 -12  -4  80.017   9.468
  -4  12  -4  82.706  11.097
   5 -13  -4  47.499   7.234
  -5 -13   4  46.872   5.849
   5  13  -4  28.834   7.957
  -5  13   4  42.618   6.955
  -4 -13   4  189.87   14.82
  -4 -13   4  188.90   14.66
   4 -13  -4  191.52   17.79
  -4  13   4  180.52   15.88
   4  13  -4  171.60   19.60
  -3 -13   4  69.309  15.750
   3 -13  -4  46.680  20.489
  -3 -13   4  66.164   9.888
  -3 -13   4  70.775   9.845
   3 -13  -4  50.548  10.488
   3  13  -4  51.255  12.717
  -3  13   4  78.646  12.179
  -3  13   4  86.390  10.992
   2 -13  -4 1029.24   50.47
  -2 -13   4  981.87   45.05
   2 -13  -4 1100.75   69.90
  -2 -13   4 1057.02   54.64
  -2 -13   4 1081.07   47.03
  -2  13   4 1033.27   53.03
   2  13  -4 1002.43   56.02
  -2  13   4  995.80   45.10
   1 -13  -4  25.623   5.950
   1 -13  -4  36.148   9.012
  -1 -13   4  20.933   8.789
  -1 -13   4  59.170  17.084
   1 -13  -4  -3.355  12.044
   1  13  -4  31.074  15.259
   1  13  -4  22.791   6.873
  -1  13   4  35.544   7.087
  -1  13   4  28.957   9.523
   1  13  -4   5.570  11.105
   1  13  -4  42.500   8.672
   0 -13   4  579.53   49.23
   0 -13  -4  598.04   32.24
   0  13   4  583.46   35.42
   0  13  -4  598.97   40.06
   0  13  -4  590.95   30.85
   0  13  -4  584.68   34.14
   1 -13   4  14.883   9.641
   1 -13   4  17.981   5.655
  -1  13  -4  7.6445  4.0649
  -1  13  -4  7.6092  3.4059
  -1  13  -4  4.0528  4.6208
   1  13   4  18.541   7.412
  -2 -13  -4  192.50   17.32
   2 -13   4  155.62   27.50
   2 -13   4  174.73   14.44
  -2  13  -4  194.14   22.28
  -2  13  -4  189.22   18.05
  -2  13  -4  208.47   21.01
  -3 -13  -4  13.666   4.710
  -3 -13  -4  12.564   5.658
  -3  13  -4  15.764   4.909
  -4  13  -4  23.567  10.213
  -4 -14   4  73.920   8.971
  -4 -14   4  73.318  11.578
   4 -14  -4  92.607  11.898
   4  14  -4  85.168  13.228
  -4  14   4  89.533  10.557
   3 -14  -4  2.7077  4.0650
  -3 -14   4  10.228   3.669
  -3 -14   4  22.683   6.254
  -3 -14   4  -1.299   7.217
  -3  14   4  14.652   5.959
   3  14  -4  12.896   6.201
  -3  14   4  19.136   6.078
   2 -14  -4  197.56   30.00
  -2 -14   4  207.92   18.30
   2 -14  -4  208.73   20.18
  -2 -14   4  246.27   24.56
   2  14  -4  218.32   24.59
  -2  14   4  211.92   18.17
   1 -14  -4  62.921   8.136
   1 -14  -4  40.469   8.901
  -1 -14   4  58.012   9.107
  -1 -14   4  69.143  19.155
   1 -14  -4  16.717  18.204
   1  14  -4  46.265  12.103
  -1  14   4  38.457  10.736
  -1  14   4  41.833   8.223
   1  14  -4  33.146   9.109
   0 -14  -4  472.71   26.82
   0 -14   4  503.36   29.14
   0 -14   4  508.78   47.68
   0  14  -4  509.96   28.97
   0  14  -4  508.32   37.12
   0  14  -4  543.04   46.06
   1 -14   4  175.62   29.98
  -1 -14  -4  163.60   15.28
   1 -14   4  167.36   15.25
  -1  14  -4  169.57   18.82
  -1  14  -4  197.49   17.37
  -1  14  -4  163.46   20.32
   1  14   4  198.67   19.76
   2 -14   4  54.690  18.473
  -2 -14  -4  64.752   9.210
   2 -14   4  57.355   9.288
  -2  14  -4  50.110   9.689
  -2  14  -4  47.591  10.686
  -2  14  -4  37.966  10.687
  -3 -14  -4  62.556   8.788
  -3  14  -4  61.253  11.703
  -3  14  -4  69.393  10.561
  -4 -14  -4  85.301   9.218
  -4  14  -4  102.87   10.34
  -4 -15   4  6.0877  5.2370
  -4 -15   4  -1.943   3.611
   4 -15  -4  0.3773  3.3222
   4  15  -4  0.1768  4.1829
  -4  15   4  4.9452  3.1066
  -3 -15   4  114.62   11.94
  -3 -15   4  124.99   12.03
   3 -15  -4  118.96   14.35
  -3  15   4  108.45   12.24
   3  15  -4  119.22   16.14
  -2 -15   4  124.59   13.45
   2 -15  -4  143.74   15.83
  -2 -15   4  165.33   20.32
   2  15  -4  138.62   19.55
  -2  15   4  158.38   14.89
  -2  15   4  142.38   16.98
   1 -15  -4  98.777  10.362
  -1 -15   4  95.015  24.694
  -1 -15   4  89.627  11.726
   1 -15  -4  96.712  12.500
   1  15  -4  108.47   16.51
  -1  15   4  97.849  11.898
   0 -15   4  24.514  11.058
   0 -15   4  10.249   3.697
   0 -15  -4  3.9706  3.8201
   0  15  -4  1.4217  4.4251
   0  15  -4  4.2941  3.8416
   0  15   4  11.494   5.412
   0  15  -4  14.076   5.832
  -1 -15  -4  201.91   17.39
   1 -15   4  262.50   33.86
   1 -15   4  234.29   17.73
  -1  15  -4  218.69   18.98
  -1  15  -4  222.05   21.68
   1  15   4  209.71   18.69
  -1  15  -4  225.39   23.41
  -2 -15  -4  17.093   5.600
  -2  15  -4  23.318   7.013
  -2  15  -4  12.404   6.211
  -2  15  -4  0.9039  7.8237
  -3 -15  -4  0.3101  1.9768
  -3  15  -4  -6.152   2.918
   4 -16  -4  -5.193   2.319
   4  16  -4  5.1575  3.5770
  -4  16   4  -4.400   3.311
   3 -16  -4  17.608   5.853
  -3 -16   4  6.9749  4.3638
  -3  16   4  15.736   5.509
   3  16  -4  20.285   6.994
   2 -16  -4  0.4847  3.7827
  -2 -16   4  5.5783  3.2702
   2  16  -4  5.0465  5.0759
  -2  16   4  8.1043  4.1860
  -1 -16   4  19.440   5.137
   1 -16  -4  29.877   7.394
   1 -16  -4  35.514   8.042
   1  16  -4  27.419   9.399
   0 -16   4  17.303   9.985
   0 -16  -4  7.5891  3.5469
   0 -16   4  8.9476  4.2378
   0  16  -4  8.5761  6.5204
   0  16   4  18.969   7.189
   0  16  -4  6.9192  4.3104
  -1 -16  -4  68.166   9.936
   1 -16   4  78.501  10.199
   1 -16   4  62.705  24.437
  -1  16  -4  83.029  11.296
  -1  16  -4  71.391  14.199
  -1  16  -4  59.549  13.731
  -2 -16  -4  13.946   5.096
  -2  16  -4  10.534   4.727
  -3 -16  -4 -0.3962  2.5357
  -3  16  -4  1.4344  3.6679
  -3 -17   4  3.7325  3.3315
   3 -17  -4  11.197   5.073
  -3  17   4  10.220   4.555
   3  17  -4  6.8661  4.5598
  -2 -17   4  -1.773   2.162
   2 -17  -4  2.2639  3.1715
  -2  17   4  17.961   5.981
   2  17  -4  -4.523   2.824
   1 -17  -4  0.5587  2.8984
   1 -17  -4  5.3005  5.5339
   1  17  -4  8.2928  4.4803
   0 -17   4  153.10   14.21
   0 -17  -4  145.19   14.02
   1 -17   4  8.1118  3.5226
  -1  17  -4  6.7282  4.2490
  -1  17  -4  0.1918  2.4140
  -2 -17  -4  -2.391   1.950
  -2  17  -4  0.1934  3.1319
  -3 -17  -4  4.8970  3.0230
  -3  17  -4  13.376   4.164
  -3 -18   4  3.7071  2.6843
   3 -18  -4  3.9276  3.2963
   3  18  -4  9.9670  4.9431
   2 -18  -4  -2.629   5.022
  -2 -18   4 -0.8048  2.3227
   2  18  -4  4.8234  3.7275
  -1 -18   4  163.39   14.33
   1  18  -4  127.38   16.77
   0 -18   4  0.9694  2.8588
   0 -18  -4  1.6599  1.8793
   0  18  -4  5.4184  4.1890
   1 -18   4  38.998   8.347
  -1 -18  -4  30.552   6.697
  -1  18  -4  41.313   9.890
  -2 -18  -4  6.6397  2.7898
  -2  18  -4  2.4482  3.3858
  -2 -19   4  4.9121  3.4746
   2  19  -4  -6.312   6.590
  -1 -19   4  133.70   12.03
   1  19  -4  118.40   15.36
   0 -19  -4  53.284   7.543
   0 -19   4  64.991   8.421
   0  19  -4  49.909  10.736
   1 -19   4  22.849   6.066
  -1 -19  -4  7.5930  4.5328
  -1  19  -4  11.735   5.796
  -2 -19  -4  14.403   4.368
  -2  19  -4  8.9330  3.6089
  -1 -20   4  43.977   6.393
   1  20  -4  50.063   8.701
   0 -20  -4  1.3799  3.2925
   0 -20   4  7.1789  3.4271
   0  20  -4  3.2596  4.4070
  -1 -20  -4  12.225   3.444
  -6   0   5  0.8843  2.1309
  -6   0   5  5.4461  2.6358
  -5   0   5  4.0248  3.0818
  -5   0   5  0.2177  6.1176
  -5   0   5  0.7042  2.0502
   5   0  -5  -1.836  22.069
   4   0  -5  -7.579   4.276
  -4   0   5  7.2282  4.0474
  -4   0   5  0.8901  2.6705
  -4   0   5  -1.491   0.938
   4   0  -5  -5.270   5.363
   3   0  -5  4.3852  2.9250
   3   0  -5 -0.8217  2.1501
  -3   0   5  0.5751  2.1707
  -3   0   5  0.3979  1.8944
  -3   0   5  5.5073  3.6156
   2   0  -5  0.8177  2.9058
  -2   0   5  -1.407   1.349
  -2   0   5  5.2556  2.9564
   1   0  -5  6.2877  1.9931
   1   0  -5  3.1114  3.0077
   1   0  -5  5.4278  2.6550
   0   0  -5  0.1540  2.1113
   0   0  -5  0.5130  1.7599
   0   0  -5  3.2549  2.9099
  -1   0  -5  4.5066  2.7654
  -1   0  -5  3.0354  1.7019
  -2   0  -5  3.6692  3.1447
  -2   0  -5  -3.302   1.689
  -3   0  -5  -10.60    4.88
  -6  -1   5  1.1541  2.4540
  -6  -1   5  6.2565  3.1433
  -6   1   5  1.8925  2.7520
  -6   1   5  -1.409   2.584
  -5  -1   5  268.32   22.06
  -5  -1   5  277.40   20.13
  -5  -1   5  283.72   25.79
   5  -1  -5  291.58   33.76
  -5   1   5  314.01   23.81
   5   1  -5  209.46   47.60
  -5   1   5  266.12   24.63
  -5   1   5  272.08   19.67
   4  -1  -5  44.618   9.936
   4  -1  -5  44.839  13.574
  -4  -1   5  34.166   8.139
  -4  -1   5  30.268   7.358
  -4  -1   5  25.744   6.978
  -4   1   5  28.922   7.670
  -4   1   5  51.851   8.499
   4   1  -5  31.341  11.910
   4   1  -5  31.394   5.885
   3  -1  -5  581.66   30.01
  -3  -1   5  551.62   29.14
  -3  -1   5  581.01   30.96
   3  -1  -5  563.48   40.37
  -3   1   5  583.07   30.12
  -3   1   5  513.84   28.68
   3   1  -5  586.49   29.65
   3   1  -5  561.07   44.33
   2  -1  -5  293.04   19.24
   2  -1  -5  270.08   25.29
  -2  -1   5  290.91   17.52
  -2  -1   5  316.66   18.27
   2   1  -5  332.96   29.26
   2   1  -5  292.79   19.16
  -2   1   5  292.28   17.25
  -2   1   5  321.73   19.91
  -2   1   5  291.56   17.14
  -1  -1   5  155.36   10.16
   1  -1  -5  155.30   10.41
   1  -1  -5  174.34   19.11
   1  -1  -5  169.91   13.54
   1   1  -5  168.27   13.50
  -1   1   5  167.03    9.69
   1   1  -5  156.68   16.68
   0  -1  -5  2.9831  4.0952
   0  -1   5  6.0101  2.6497
   0  -1  -5 -0.3189  2.8446
   0   1  -5  2.6745  3.6615
   0   1  -5  4.2939  2.4271
   1  -1   5  110.95    5.62
  -1  -1  -5  112.41    9.51
  -1  -1  -5  122.30   11.23
  -1   1  -5  104.51   10.99
  -1   1  -5  123.21    9.65
  -2  -1  -5  28.089   6.011
  -2  -1  -5  24.556   4.798
  -2   1  -5  23.340   5.627
  -2   1  -5  27.274   6.305
  -3   1  -5  18.150   4.290
  -3   1  -5  20.643   5.761
  -6  -2   5  2.3308  2.2918
  -6  -2   5  3.8243  2.7707
  -6   2   5 -0.4701  2.1602
  -5  -2   5  73.406  10.130
  -5  -2   5  92.197  22.376
  -5  -2   5  88.287  11.900
  -5   2   5  83.931  11.860
   5   2  -5  83.080  19.799
  -5   2   5  82.140  10.200
  -5   2   5  64.082  18.470
  -4  -2   5  8.7408  4.4867
  -4  -2   5  10.685   4.625
   4  -2  -5  21.961   4.934
  -4  -2   5  4.9308  2.9863
   4  -2  -5   9.323  10.018
  -4   2   5  0.6881  3.7040
  -4   2   5  9.8425  3.8912
   4   2  -5  7.5809  6.2168
   3  -2  -5  85.203  15.067
  -3  -2   5  95.270  11.025
   3  -2  -5  105.95   12.02
  -3  -2   5  82.795  18.857
  -3   2   5  94.778  10.442
  -3   2   5  107.80   12.00
   3   2  -5  108.51   17.73
   3   2  -5  90.062  11.465
  -3   2   5  101.43   11.58
   2  -2  -5  12.747   6.263
  -2  -2   5  5.8248  3.0097
   2  -2  -5  9.2692  4.0211
  -2  -2   5  13.988   4.431
  -2   2   5  6.1564  3.1497
   2   2  -5  10.540   6.629
  -2   2   5  13.433   3.180
   2   2  -5  5.9208  3.2769
  -2   2   5  7.0231  2.7851
  -1  -2   5  574.71   24.26
   1  -2  -5  723.37   42.56
   1  -2  -5  628.04   29.02
   1  -2  -5  595.61   24.26
  -1   2   5  606.41   22.17
   1   2  -5  651.24   29.05
   1   2  -5  590.85   35.13
   0  -2  -5  134.89    9.47
   0  -2  -5  138.67   12.54
   0  -2  -5  108.97   13.58
   0  -2   5  114.74    9.54
   0   2  -5  124.96    9.20
   0   2  -5  114.76   10.75
   0   2  -5  121.50   13.40
  -1  -2  -5  3.4869  3.0183
  -1  -2  -5  0.6283  1.6090
   1  -2   5  0.7447  2.4551
  -1   2  -5 -0.0392  1.3776
  -1   2  -5  0.1297  1.4658
  -2  -2  -5  58.702   7.152
  -2  -2  -5  69.071   9.025
   2  -2   5  71.940  10.543
  -2  -2  -5  66.852   7.898
  -2   2  -5  71.276   7.947
  -2   2  -5  77.570   9.126
  -3  -2  -5  0.7901  4.1696
  -3  -2  -5  4.9090  2.9456
  -3   2  -5  2.2094  3.4619
  -6  -3   5  77.649   8.616
  -6   3   5  74.470   9.392
  -5  -3   5  189.41   15.73
  -5  -3   5  179.12   17.63
  -5  -3   5  198.76   20.90
  -5   3   5  189.25   15.85
  -5   3   5  177.89   16.99
   5   3  -5  152.40   26.77
  -5   3   5  203.81   20.56
  -4  -3   5  371.69   23.11
  -4  -3   5  373.44   27.69
   4  -3  -5  367.25   34.94
  -4  -3   5  401.24   27.92
   4  -3  -5  366.42   24.91
   4   3  -5  297.28   32.64
  -4   3   5  416.24   28.07
   3  -3  -5  73.176   9.614
  -3  -3   5  57.717   9.036
  -3  -3   5  70.654   9.783
   3  -3  -5  70.578  17.335
  -3   3   5  62.863   8.738
   3   3  -5  82.345  10.052
   3   3  -5  49.567  14.257
  -3   3   5  78.978   9.079
  -3   3   5  69.384   9.391
   2  -3  -5  294.43   26.34
   2  -3  -5  309.18   19.76
  -2  -3   5  297.98   18.55
  -2  -3   5  317.09   19.13
  -2   3   5  310.03   18.92
   2   3  -5  307.66   27.27
   2   3  -5  326.59   19.75
  -2   3   5  315.96   17.83
   1  -3  -5  540.41   26.58
   1  -3  -5  514.98   22.36
   1  -3  -5  578.84   36.74
  -1   3   5  520.35   19.79
   1   3  -5  543.09   26.96
   1   3  -5  538.52   32.87
   0  -3  -5  70.594   7.380
   0  -3   5  80.975   9.090
   0  -3  -5  79.569  10.597
   0   3  -5  78.729   9.197
   0   3  -5  68.306  10.561
  -1  -3  -5 -0.0715  1.9558
   1  -3   5  5.6998  3.1099
  -1   3  -5  4.7570  2.1617
   2  -3   5  19.109   7.889
  -2  -3  -5  10.586   3.403
  -2  -3  -5  4.5290  3.9050
  -2  -3  -5  8.7364  3.6856
  -2   3  -5  18.910   5.392
  -3  -3  -5  184.73   14.27
  -3  -3  -5  174.32   14.42
  -3   3  -5  168.54   15.89
  -4   3  -5  -9.555   4.634
  -6  -4   5  7.8298  4.6437
  -6   4   5  12.698   5.421
   6   4  -5  1.5871  4.9381
  -6   4   5  2.9879  2.8053
   5  -4  -5  -6.245   5.824
  -5  -4   5  14.275   4.980
  -5  -4   5  14.301   6.238
  -5  -4   5  6.6780  5.1934
  -5   4   5  6.1608  3.3715
  -5   4   5  4.9465  4.3075
  -5   4   5  2.7176  5.6539
   5   4  -5  -4.754   8.533
   4  -4  -5  59.951  17.309
  -4  -4   5  62.635  12.392
   4  -4  -5  59.337  12.306
  -4  -4   5  69.937  11.199
  -4  -4   5  69.518   9.244
  -4   4   5  62.828  13.393
  -4   4   5  71.834  10.734
   4   4  -5  55.294  15.478
   3  -4  -5  6.1771  3.7486
  -3  -4   5  3.0622  2.0864
  -3  -4   5  3.1417  3.2124
   3  -4  -5  4.2015  5.6848
  -3  -4   5  9.2870  4.4910
  -3   4   5  3.5135  3.6177
   3   4  -5  10.532   6.001
  -3   4   5  7.6575  4.4733
   3   4  -5  9.2214  6.2825
   2  -4  -5  220.30   22.28
   2  -4  -5  198.65   16.12
  -2  -4   5  208.21   15.46
  -2  -4   5  209.15   15.90
   2   4  -5  246.99   16.50
  -2   4   5  214.62   16.20
  -2   4   5  232.14   15.43
   2   4  -5  212.22   23.78
  -2   4   5  224.45   14.80
   1  -4  -5  86.497  12.421
   1  -4  -5  68.337   8.836
   1  -4  -5  71.527   8.320
   1   4  -5  94.968  10.492
  -1   4   5  91.402   6.812
  -1   4   5  82.391   9.240
   1   4  -5  83.186  10.506
   1   4  -5  73.637  11.813
   0  -4  -5  380.82   21.59
   0  -4   5  386.88   23.43
   0  -4  -5  368.73   18.41
   0   4  -5  370.29   22.09
   0   4  -5  378.53   25.74
   1  -4   5  177.40   15.43
  -1  -4  -5  165.05   12.28
  -1   4  -5  172.61   14.02
  -2  -4  -5  209.12   15.49
   2  -4   5  188.58   19.73
  -2  -4  -5  185.08   13.92
  -2   4  -5  183.06   15.41
  -2   4  -5  183.36   15.81
  -3  -4  -5  38.344   7.775
   3  -4   5  24.557  15.749
  -3  -4  -5  30.676   6.665
  -3   4  -5  27.271   6.931
   3   4   5  39.420   7.874
  -4  -4  -5  64.272  10.885
  -4   4  -5  40.025   9.308
  -6  -5   5  37.849   7.613
  -6   5   5  33.161   6.162
  -6   5   5  55.011   7.971
   6   5  -5  38.745  11.387
  -5  -5   5  125.91   12.81
   5  -5  -5  142.33   14.57
  -5  -5   5  125.26   14.12
  -5  -5   5  137.36   18.22
  -5   5   5  116.29   12.35
  -5   5   5  117.56   13.91
  -4  -5   5  40.927  14.541
  -4  -5   5  50.242   9.452
   4  -5  -5  32.219  12.594
  -4  -5   5  40.832   8.782
   4  -5  -5  54.218  11.478
  -4   5   5  63.687  13.167
  -4   5   5  38.048   8.818
  -3  -5   5  416.07   22.52
   3  -5  -5  426.25   34.13
  -3  -5   5  457.71   26.52
   3  -5  -5  371.58   25.13
  -3  -5   5  421.19   27.34
   3   5  -5  372.68   35.33
  -3   5   5  442.89   26.34
  -3   5   5  431.11   25.29
  -3   5   5  406.10   25.89
   3   5  -5  384.06   24.80
  -2  -5   5  319.64   17.62
   2  -5  -5  282.16   16.56
  -2  -5   5  330.35   20.95
   2  -5  -5  335.52   27.91
   2   5  -5  313.44   27.90
  -2   5   5  323.15   18.61
  -2   5   5  323.46   19.31
  -2   5   5  344.83   21.95
   2   5  -5  343.43   21.10
   1  -5  -5  969.42   41.05
  -1  -5   5 1069.93   47.48
   1  -5  -5 1082.49   40.48
   1  -5  -5 1003.72   36.42
   1  -5  -5 1062.88   52.55
  -1   5   5  997.92   42.07
   1   5  -5 1044.43   50.42
   1   5  -5 1032.10   41.69
   1   5  -5 1018.69   44.27
   0  -5  -5  486.07   25.39
   0  -5  -5  500.99   22.44
   0  -5   5  491.05   29.49
   0   5   5  428.45   25.37
   0   5  -5  478.61   24.63
   0   5  -5  508.02   28.64
   0   5  -5  488.94   30.05
  -1  -5  -5  545.24   27.24
   1  -5   5  548.47   32.85
  -1  -5  -5  541.80   25.13
  -1   5  -5  530.66   31.20
  -1   5  -5  550.92   27.87
  -2  -5  -5  20.941   5.614
  -2  -5  -5  19.733   5.815
   2  -5   5  22.433   8.781
  -2   5  -5  23.410   6.293
  -2   5  -5  15.478   4.931
   3  -5   5  127.36   20.91
  -3  -5  -5  137.20   12.57
  -3  -5  -5  130.34   12.38
  -3   5  -5  118.70   12.83
  -4  -5  -5  17.256   5.578
  -4  -5  -5  14.144   6.322
  -4   5  -5  27.478   6.951
  -6   6   5  23.779   6.006
   6   6  -5  24.933   6.997
   5  -6  -5  -3.412   3.343
  -5  -6   5  1.9310  2.2047
  -5   6   5  3.8166  3.4009
  -5   6   5  4.7021  3.4443
   5   6  -5  6.3045  5.5866
   4  -6  -5  48.284  10.285
  -4  -6   5  46.292  11.771
  -4  -6   5  31.742   9.049
  -4  -6   5  22.809   6.334
   4  -6  -5  25.899  14.364
  -4   6   5  39.425   8.962
   4   6  -5  34.826  12.140
  -4   6   5  37.947  11.069
  -3  -6   5  33.182   6.720
  -3  -6   5  29.679   8.121
   3  -6  -5  33.581  11.417
   3  -6  -5  35.119   9.513
  -3   6   5  43.592   9.051
  -3   6   5  25.945   6.723
   3   6  -5  38.220  11.317
  -3   6   5  37.106   7.724
  -2  -6   5  42.856   7.430
   2  -6  -5  50.498  10.265
  -2  -6   5  51.219  10.327
   2  -6  -5  46.501  12.026
   2   6  -5  49.612  12.240
  -2   6   5  41.531   8.625
  -2   6   5  28.448   6.721
  -2   6   5  40.896   7.793
   2   6  -5  49.413  11.198
   2   6  -5  45.729   8.632
  -1  -6   5  261.02   21.80
   1  -6  -5  275.69   15.51
   1  -6  -5  275.93   19.15
   1  -6  -5  284.22   19.26
  -1   6   5  321.43   21.98
   1   6  -5  281.87   23.81
   1   6  -5  281.66   21.13
   0  -6  -5  0.6384  1.4436
   0  -6   5  0.5387  2.2970
   0  -6  -5  1.1067  2.8805
   0   6  -5  5.3938  4.0209
   0   6   5 -0.2700  2.0772
   0   6  -5  -3.098   3.017
   0   6  -5  2.7618  1.5881
  -1  -6  -5  778.83   34.38
  -1  -6  -5  809.94   35.09
   1  -6   5  764.16   42.87
  -1   6  -5  823.63   40.38
   1   6   5  725.81   34.36
  -1   6  -5  736.14   36.18
  -2  -6  -5  16.104   4.450
   2  -6   5  2.5587  6.5190
  -2  -6  -5  13.372   4.397
  -2   6  -5  6.4526  5.5226
   2   6   5  21.557   5.268
  -2   6  -5  13.119   4.561
  -3  -6  -5  294.10   27.86
   3  -6   5  318.97   33.86
  -3  -6  -5  281.34   33.19
  -3   6  -5  353.31   22.48
  -3   6  -5  331.29   23.83
  -4  -6  -5  24.065   6.901
  -4  -6  -5  34.618   7.593
  -4   6  -5  31.995   7.404
  -6  -7   5  8.1697  3.1888
  -6   7   5  13.174   4.406
   6   7  -5  7.6166  4.2067
  -5  -7   5  5.5896  2.2357
   5  -7  -5  10.810   3.496
  -5   7   5  1.5661  2.4659
  -5   7   5  4.5568  2.9726
   5   7  -5  2.6236  3.0356
  -4  -7   5  12.665   4.296
   4  -7  -5  29.552   7.788
  -4  -7   5  14.415   6.758
   4   7  -5  4.1068  4.5890
  -4   7   5  18.342   6.966
   4   7  -5  30.837  12.552
   3  -7  -5  125.36   17.74
   3  -7  -5  107.91   13.62
  -3  -7   5  121.71   11.26
  -3  -7   5  101.03   11.30
  -3  -7   5  133.32   15.64
   3   7  -5  134.18   16.87
   3   7  -5  113.89   18.86
  -3   7   5  116.88   13.41
  -3   7   5  107.51   12.93
  -3   7   5  103.71   12.96
  -2  -7   5  86.070   8.381
   2  -7  -5  78.782  13.288
   2  -7  -5  70.907  15.751
   2  -7  -5  93.055  11.361
   2   7  -5  89.602  12.772
   2   7  -5  76.656  18.370
  -2   7   5  94.243  10.473
   2   7  -5  62.134   8.925
   1  -7  -5 1193.22   41.88
   1  -7  -5 1172.31   47.93
  -1  -7   5 1185.35   55.86
   1   7  -5 1187.53   45.31
   1   7  -5 1293.38   58.66
  -1   7   5 1187.28   50.03
   1   7  -5 1109.26   50.09
   0  -7  -5  17.533   5.589
   0  -7   5  9.5274  6.3044
   0  -7  -5  12.653   3.686
   0   7  -5  11.687   4.749
   0   7  -5  8.6288  3.9675
   0   7   5  11.854   4.236
   1  -7   5  14.681   7.478
  -1  -7  -5  24.223   6.546
  -1   7  -5  19.121   6.043
  -1   7  -5  14.155   6.297
  -1   7  -5  8.7143  4.7481
   2  -7   5  129.03   21.99
  -2  -7  -5  176.85   14.69
  -2  -7  -5  174.15   15.43
  -2   7  -5  175.81   15.83
  -3  -7  -5  241.47   17.69
  -3  -7  -5  236.65   18.50
   3  -7   5  235.89   29.47
  -3   7  -5  184.45   25.89
  -3   7  -5  224.26   19.16
  -4  -7  -5  12.371   5.336
  -4  -7  -5  20.869   9.838
  -4   7  -5  17.067   7.634
   5  -8  -5  45.994   8.631
  -5  -8   5  36.146   7.542
  -5   8   5  68.938   9.820
   5   8  -5  49.876  12.828
  -5   8   5  55.836   8.145
   4  -8  -5  37.401   9.479
   4  -8  -5  39.581  17.188
  -4  -8   5  38.707   9.387
  -4  -8   5  31.675  10.362
   4   8  -5  36.365  12.643
  -4   8   5  41.696   9.743
   4   8  -5  51.765  14.045
   3  -8  -5  151.47   22.51
  -3  -8   5  139.20   16.33
  -3  -8   5  140.12   13.45
  -3  -8   5  156.40   13.26
  -3   8   5  136.44   15.85
   3   8  -5  167.25   19.56
  -3   8   5  131.83   14.53
   3   8  -5  151.21   22.08
   2  -8  -5  20.538   9.164
  -2  -8   5  7.4776  4.6692
  -2  -8   5  11.166   5.474
   2  -8  -5  11.219   4.533
   2   8  -5  21.215   7.764
   2   8  -5  17.638   6.374
  -2   8   5  6.3202  4.1791
   2   8  -5  17.717   5.164
  -2   8   5  12.697   5.458
   1  -8  -5  101.32    9.43
  -1  -8   5  87.645  13.970
   1  -8  -5  103.72   12.11
   1   8  -5  96.422  10.524
   1   8  -5  95.061  14.151
  -1   8   5  119.15   15.71
   1   8  -5  80.192  11.795
   0  -8   5  1.4056  4.0882
   0  -8  -5  5.5441  3.4218
   0  -8  -5  3.5961  4.7037
   0   8   5  3.7397  2.5162
   0   8  -5  8.5220  5.1499
   0   8  -5  2.4412  2.2072
   0   8  -5  8.4872  5.4951
   0   8  -5  3.1313  2.8403
   1  -8   5  161.45   20.40
  -1  -8  -5  152.39   13.22
  -1   8  -5  182.94   15.44
  -1   8  -5  161.41   18.29
  -1   8  -5  175.52   17.00
   1   8   5  147.30   14.69
  -2  -8  -5  207.15   16.63
  -2  -8  -5  233.00   17.40
   2  -8   5  180.93   25.40
  -2   8  -5  242.07   19.46
   2   8   5  232.58   18.29
  -2   8  -5  248.47   23.11
  -3  -8  -5  173.29   14.58
  -3  -8  -5  145.30   14.47
   3  -8   5  108.41   23.90
  -3   8  -5  156.40   15.75
  -3   8  -5  152.93   16.15
  -4  -8  -5  13.141   6.423
  -4  -8  -5  16.332   5.998
  -4   8  -5   8.958  10.445
  -4   8  -5  28.210   7.651
   5  -9  -5  24.014   5.951
  -5  -9   5  25.168   5.390
   5   9  -5  15.937   7.463
  -5   9   5  29.752   7.214
  -5   9   5  34.160   6.196
   4  -9  -5  316.29   24.49
   4  -9  -5  259.27   33.54
  -4  -9   5  337.85   28.45
  -4  -9   5  336.62   21.71
   4   9  -5  327.05   35.35
  -4   9   5  292.38   22.07
   4   9  -5  334.82   29.29
  -3  -9   5  274.21   23.67
   3  -9  -5  263.81   22.72
  -3  -9   5  283.20   19.84
   3  -9  -5  310.81   31.40
  -3  -9   5  267.08   19.50
   3   9  -5  284.49   29.76
  -3   9   5  265.69   22.70
   3   9  -5  252.24   25.06
  -3   9   5  278.99   20.96
  -2  -9   5  380.72   20.48
   2  -9  -5  363.54   31.00
   2  -9  -5  381.48   26.36
  -2  -9   5  350.78   26.51
  -2   9   5  378.86   32.07
   2   9  -5  357.90   29.30
   2   9  -5  398.35   22.39
   2   9  -5  396.36   33.77
  -2   9   5  361.81   22.67
   1  -9  -5  312.41   18.21
  -1  -9   5  357.01   30.40
   1  -9  -5  318.92   22.70
   1   9  -5  372.88   29.23
   1   9  -5  329.08   20.78
   1   9  -5  324.09   25.38
  -1   9   5  315.90   25.81
   0  -9   5  73.740  17.570
   0  -9  -5  61.857  11.843
   0  -9  -5  65.541   8.434
   0   9  -5  72.879  14.868
   0   9  -5  67.415   9.346
   0   9  -5  62.120   9.667
   0   9   5  85.124  11.335
  -1  -9  -5  793.79   36.41
   1  -9   5  846.38   53.18
   1   9   5  793.91   39.72
  -1   9  -5  852.24   43.62
  -1   9  -5  841.74   45.52
  -1   9  -5  830.09   38.99
  -2  -9  -5  53.845  10.584
  -2  -9  -5  52.812  10.228
   2  -9   5  83.717  20.193
  -2   9  -5  54.735  11.595
   2   9   5  58.755  11.207
  -2   9  -5  46.112  10.245
  -2   9  -5  53.078  12.497
  -3  -9  -5  221.64   18.42
  -3  -9  -5  217.73   17.45
   3  -9   5  189.78   30.83
  -3   9  -5  239.25   19.95
  -3   9  -5  208.16   19.41
  -4  -9  -5  3.2436  4.3395
  -4   9  -5  7.8589  4.2945
  -4   9  -5  1.4872  6.4637
  -5 -10   5  0.2778  1.6469
   5  10  -5  -3.954   2.695
  -5  10   5  -3.177   2.576
  -5  10   5 -0.5509  3.4556
  -4 -10   5  49.322  10.065
   4 -10  -5  -9.828  18.464
  -4 -10   5  26.694   6.319
   4 -10  -5  35.994   8.468
  -4  10   5  31.361   7.432
  -4  10   5  29.617  20.962
   4  10  -5  25.701   9.604
   4  10  -5  25.145  14.336
   3 -10  -5 -0.8492  1.6935
  -3 -10   5  -1.110   2.402
  -3 -10   5  1.8888  3.1258
  -3 -10   5  1.9420  4.4255
   3  10  -5  -3.239   5.923
  -3  10   5  -3.423   3.675
   3  10  -5 -0.1218  3.7487
  -3  10   5 -0.5659  3.3997
  -2 -10   5  627.23   37.09
   2 -10  -5  471.03   39.61
  -2 -10   5  612.91   27.81
   2 -10  -5  574.10   34.38
  -2  10   5  593.85   35.67
   2  10  -5  657.17   45.10
   2  10  -5  625.91   39.59
  -2  10   5  574.84   29.97
   1 -10  -5  8.4356  4.1206
   1 -10  -5  11.374   3.671
  -1 -10   5  14.492   6.776
   1  10  -5  15.184   5.223
   1  10  -5  14.321   7.237
  -1  10   5  16.163   6.667
   1  10  -5  9.2164  5.3052
   0 -10  -5  365.71   23.79
   0 -10   5  357.52   33.76
   0 -10  -5  367.27   21.67
   0  10  -5  336.63   24.49
   0  10  -5  346.12   22.34
   0  10   5  339.22   25.06
   0  10  -5  344.82   27.99
   1 -10   5  72.385  17.171
  -1 -10  -5  46.145   8.593
   1  10   5  53.227  10.725
  -1  10  -5  39.379  10.686
  -1  10  -5  65.585   9.748
  -1  10  -5  41.480  10.851
  -2 -10  -5  381.65   24.15
  -2 -10  -5  368.82   23.63
   2 -10   5  296.50   34.78
   2  10   5  363.91   24.39
  -2  10  -5  345.28   28.45
  -2  10  -5  343.90   25.13
  -3 -10  -5  155.61   14.09
  -3 -10  -5  126.54   13.83
   3 -10   5  93.582  23.182
  -3  10  -5  163.27   16.82
  -3  10  -5  150.10   16.01
  -4 -10  -5  57.187   8.368
  -4  10  -5  68.379   9.538
   5 -11  -5  34.736   7.215
  -5 -11   5  50.172   9.193
  -5  11   5  33.693   6.814
   5  11  -5  34.120   8.692
  -4 -11   5  63.803   8.281
  -4 -11   5  60.042  10.380
  -4  11   5  71.594   9.562
   4  11  -5  80.115  24.554
  -3 -11   5  370.54   23.72
  -3 -11   5  408.89   22.93
   3 -11  -5  381.30   28.29
   3 -11  -5  322.72   39.67
  -3 -11   5  392.67   30.65
  -3  11   5  403.98   29.88
   3  11  -5  413.83   37.63
  -3  11   5  359.91   24.40
   3  11  -5  359.98   31.53
  -2 -11   5  170.29   14.05
  -2 -11   5  202.56   20.21
  -2  11   5  200.62   16.34
   2  11  -5  180.69   24.24
  -2  11   5  183.13   18.98
   2  11  -5  155.71   27.15
   1 -11  -5  180.90   13.94
   1 -11  -5  190.28   17.48
  -1 -11   5  197.00   24.41
  -1  11   5  153.85   18.08
   1  11  -5  176.79   20.43
   1  11  -5  177.27   15.08
   0 -11  -5  230.39   19.01
   0 -11   5  263.20   30.24
   0 -11  -5  221.76   16.94
   0  11   5  218.51   19.95
   0  11  -5  228.74   20.20
   0  11  -5  239.75   23.15
   0  11  -5  232.37   18.23
   1 -11   5  471.51   43.00
  -1 -11  -5  498.68   28.43
  -1  11  -5  495.43   33.96
   1  11   5  512.10   31.63
  -1  11  -5  523.72   36.53
  -1  11  -5  507.73   30.10
   2 -11   5  214.70   28.26
  -2 -11  -5  215.18   17.73
  -2  11  -5  215.66   19.08
  -2  11  -5  188.01   21.75
  -2  11  -5  220.67   22.95
  -3 -11  -5  21.075   5.763
  -3  11  -5  26.835   8.238
  -3  11  -5  27.982   6.406
  -4 -11  -5  10.565   4.335
  -4  11  -5  4.4609  7.6110
  -4  11  -5  18.514   5.985
  -5 -12   5 -0.7300  2.9088
   5 -12  -5  11.009   4.556
  -5  12   5  11.682   3.835
   5  12  -5 -0.8848  3.6715
  -4 -12   5  23.477   6.206
   4 -12  -5  25.061   7.080
  -4 -12   5  18.487   6.390
  -4  12   5  23.540   6.259
   4  12  -5  14.797   6.590
   3 -12  -5  156.89   17.17
  -3 -12   5  164.39   14.10
  -3 -12   5  171.15   15.40
   3 -12  -5  169.95   29.85
  -3 -12   5  140.84   19.65
   3  12  -5  159.28   20.31
   3  12  -5  186.24   24.55
  -3  12   5  168.78   15.59
  -2 -12   5  12.367   6.138
   2 -12  -5  6.6741  3.8549
   2 -12  -5  -19.45   16.12
  -2  12   5  0.9144  4.3931
   2  12  -5  4.1679  5.1923
  -2  12   5  -6.232   3.475
   2  12  -5 -0.7182  9.0695
  -1 -12   5  40.161  13.734
   1 -12  -5  39.040   7.088
   1 -12  -5  40.332   9.701
  -1  12   5  30.343   9.461
   1  12  -5  55.785   8.813
   0 -12   5  143.35   23.77
   0 -12  -5  142.06   15.56
   0 -12  -5  146.86   14.08
   0  12  -5  151.97   14.99
   0  12   5  158.51   17.47
   0  12  -5  151.87   19.42
   0  12  -5  154.68   16.95
  -1 -12  -5  109.37   12.24
   1 -12   5  97.219  22.526
   1  12   5  109.33   13.80
  -1  12  -5  92.174  12.429
  -1  12  -5  102.55   15.80
  -1  12  -5  91.494  13.615
  -2 -12  -5  2.6340  1.7695
   2 -12   5  14.316  12.109
  -2  12  -5  3.0156  3.4023
  -2  12  -5  -2.750   4.339
  -2  12  -5  11.599   5.621
  -3 -12  -5  110.69   12.70
  -3  12  -5  91.623  18.972
  -3  12  -5  102.07   13.69
  -4 -12  -5  96.243   9.272
  -4  12  -5  121.10   16.88
  -4 -13   5  29.732   9.056
  -4 -13   5  33.908   6.927
   4 -13  -5  34.451   7.881
  -4  13   5  34.019   6.848
   4  13  -5  18.278   6.442
  -3 -13   5  155.72   13.82
  -3 -13   5  114.52   18.59
   3 -13  -5  136.02   15.86
  -3 -13   5  116.09   12.92
  -3  13   5  119.75   16.06
  -3  13   5  111.70   15.35
   3  13  -5  131.04   18.29
   3  13  -5  138.57   23.81
   2 -13  -5  38.864  10.408
  -2 -13   5  44.919   9.666
  -2 -13   5  49.464  11.498
  -2  13   5  21.650   7.020
  -2  13   5  38.651  10.576
   2  13  -5  24.055  13.680
   2  13  -5  38.467  10.801
  -1 -13   5  -2.384   2.042
  -1 -13   5  -1.330   6.940
   1 -13  -5  3.0784  2.9282
   1 -13  -5  -3.433   2.938
   1  13  -5 -0.6423  3.3961
   1  13  -5  0.6778  3.5399
   0 -13  -5  106.54   11.79
   0 -13   5  105.83   28.52
   0  13  -5  103.81   12.74
   0  13  -5  92.613  15.248
   0  13  -5  54.430  13.535
   0  13   5  73.818  16.703
  -1 -13  -5  146.79   14.59
   1 -13   5  129.27   24.04
  -1  13  -5  155.45   15.58
   1  13   5  146.06   17.00
  -1  13  -5  152.73   18.80
  -1  13  -5  170.63   18.59
   2 -13   5  3.4842  4.0412
   2 -13   5  17.515  14.806
  -2 -13  -5  0.9059  2.0031
  -2  13  -5  8.9381  4.7760
  -2  13  -5  -3.886   3.500
  -3  13  -5  8.5528  3.8248
  -3  13  -5  10.566   5.295
  -4 -13  -5  14.975   5.577
   4 -14  -5  9.9843  4.2084
  -4 -14   5  7.0768  4.5921
  -4  14   5  10.479   5.156
   3 -14  -5  8.2889  3.6602
   3  14  -5  0.0795  2.9734
  -3  14   5  11.270   4.013
  -2 -14   5  -1.405   5.282
   2 -14  -5 -0.0747  2.8899
  -2 -14   5  -1.483   2.108
  -2  14   5  -1.155   6.263
  -2  14   5  -4.866   4.682
   2  14  -5  9.0025  5.7222
  -1 -14   5  -3.374   6.694
   1 -14  -5 -0.0163  3.2476
  -1 -14   5  -3.635   2.085
  -1  14   5  -2.302   3.761
   1  14  -5  11.615   5.742
   1  14  -5  3.8247  4.2766
   0 -14   5  39.648   8.670
   0 -14  -5  45.300   9.493
   0 -14   5  61.332  19.853
   0  14  -5  36.644  10.276
   0  14  -5  39.639  12.042
   0  14   5  44.902  11.206
   0  14  -5  58.396   8.782
   1 -14   5  9.8338  4.1446
  -1 -14  -5  9.5666  4.6930
   1 -14   5  6.5430  9.4036
  -1  14  -5  14.250   6.316
  -1  14  -5  15.453   5.141
  -1  14  -5  15.923   7.528
   1  14   5  0.9479  6.8715
  -2 -14  -5  0.5025  1.9670
   2 -14   5  7.5050  5.1681
  -2  14  -5  0.5675  2.2024
  -3 -14  -5  6.9727  3.3607
  -3  14  -5  3.6108  2.5280
  -3  14  -5  -4.959   3.217
  -3 -15   5  66.010   8.883
   3 -15  -5  66.124  10.632
   3  15  -5  69.656  15.096
   2 -15  -5  29.219   8.245
  -2 -15   5  17.675   8.461
  -2 -15   5  19.396   5.486
   2  15  -5  28.745   9.915
  -2  15   5  29.133   7.698
   1 -15  -5  267.13   21.25
  -1 -15   5  293.48   21.61
   1 -15  -5  271.23   18.70
  -1 -15   5  281.14   32.58
   1  15  -5  304.72   28.36
  -1  15   5  298.74   26.90
   0 -15   5  10.589   9.669
   0 -15   5  13.099   4.480
   0 -15  -5  12.255   5.260
   0  15  -5  18.098   7.251
   0  15   5  -3.402   6.002
   0  15  -5  9.6236  3.7853
   1 -15   5  116.61   28.65
   1 -15   5  185.83   14.92
  -1 -15  -5  161.11   15.35
  -1  15  -5  196.12   20.18
  -1  15  -5  181.42   16.50
  -1  15  -5  184.76   20.55
  -2 -15  -5  8.5556  4.4474
  -2  15  -5  18.559   5.774
  -3 -15  -5  23.542   5.628
  -3  15  -5  27.262   6.520
  -3  15  -5  28.715   6.032
   3 -16  -5  0.7843  3.7773
  -3 -16   5  15.902   4.516
   3  16  -5  0.3126  4.5429
  -2 -16   5  39.899   8.995
   2 -16  -5  37.474   9.451
   2  16  -5  31.865   9.769
   1 -16  -5  15.326   5.841
  -1 -16   5 -0.3108  2.9490
   1 -16  -5  7.7173  3.7771
   0 -16  -5  145.23   17.98
   0 -16   5  109.08   12.35
   0  16  -5  109.58   16.96
   0  16  -5  117.07   12.64
   1 -16   5  49.908   7.705
  -1  16  -5  46.795  10.940
  -1  16  -5  51.381   8.377
  -2 -16  -5  111.42   11.18
  -2  16  -5  112.92   12.06
  -2  16  -5  97.739  11.584
  -3 -16  -5  0.6636  2.8720
  -3  16  -5  5.2948  8.0554
   3 -17  -5  -1.098   3.360
  -3 -17   5 -0.3501  2.8617
   3  17  -5  3.1743  4.4108
   2 -17  -5  107.52   11.81
  -2 -17   5  94.311  10.730
   2  17  -5  131.18   16.48
  -1 -17   5  30.632   7.731
   1 -17  -5  23.752   9.344
   1 -17  -5  13.364   5.941
   1  17  -5  15.856   6.166
   0 -17  -5  164.66   13.69
   0 -17   5  164.42   14.55
   0  17  -5  163.33   14.66
   0  17  -5  180.92   20.22
   1 -17   5  10.162   3.703
  -1 -17  -5  5.9422  2.5869
  -1  17  -5  -3.666   3.579
  -1  17  -5  7.8285  3.8098
  -2 -17  -5  55.207   7.737
  -2  17  -5  71.447   9.427
  -2 -18   5  6.4229  3.6707
   2 -18  -5  10.591   5.793
  -1 -18   5  55.436   8.252
   1  18  -5  39.430  10.176
   0 -18   5  12.582   3.743
   0 -18  -5  8.4356  3.3600
   0  18  -5  0.6862  4.8754
  -1 -18  -5  57.774   7.857
   1 -18   5  47.166   7.974
  -1  18  -5  50.785  11.158
  -2 -18  -5  6.3961  2.6640
  -2  18  -5  11.722   4.442
  -2 -19   5  19.233   4.455
   2  19  -5  21.901   6.463
  -1 -19   5  7.9024  4.2506
   0 -19   5  2.3599  2.7876
   0  19  -5  9.7439  4.9061
  -1 -19  -5  2.8202  2.3312
  -6   0   6  4.3120  3.6446
  -6   0   6  4.3202  3.0315
  -5   0   6  108.94   13.37
  -5   0   6  97.998  11.764
  -4   0   6  3.4949  2.7442
   4   0  -6  12.906  10.962
  -4   0   6  -3.072   4.225
   4   0  -6  2.2113  4.3909
  -3   0   6  56.522   9.110
   3   0  -6  49.370  13.790
   3   0  -6  46.353   9.022
  -3   0   6  52.915   8.344
  -2   0   6  47.814   7.142
  -2   0   6  54.494   7.469
   2   0  -6  50.967  14.108
   2   0  -6  51.380   8.459
   1   0  -6  80.998   7.663
  -1   0   6  81.002   7.088
   1   0  -6  56.686  15.178
   1   0  -6  70.007   9.527
   0   0  -6  108.89   15.09
   0   0  -6  126.06   10.10
   0   0  -6  106.23   11.50
  -1   0  -6  7.4935  4.5250
  -1   0  -6  9.0969  3.9112
  -2   0  -6  5.2558  2.4583
  -2   0  -6  -2.471   2.938
  -3   0  -6  6.7244  2.5117
  -3   0  -6  8.0632  4.4920
  -6  -1   6  112.06   14.54
  -6  -1   6  116.05   12.00
  -6   1   6  106.31   10.70
  -6   1   6  111.66   10.95
  -5  -1   6  73.737  11.529
  -5  -1   6  83.388  10.114
  -5   1   6  81.395  11.566
  -5   1   6  85.449  10.501
  -4  -1   6  435.41   38.69
   4  -1  -6  485.28   28.58
  -4  -1   6  471.19   29.24
  -4  -1   6  476.74   27.44
   4  -1  -6  439.40   46.32
   4   1  -6  358.26   33.70
  -4   1   6  498.04   29.95
  -4   1   6  471.13   33.69
   3  -1  -6  32.103   7.346
   3  -1  -6  28.246  11.154
  -3  -1   6  32.650   7.125
  -3  -1   6  32.786   7.536
  -3   1   6  26.104   6.549
  -3   1   6  21.513   6.181
   3   1  -6  28.758  10.637
   3   1  -6  36.573   7.954
   2  -1  -6  450.61   36.95
  -2  -1   6  515.50   25.87
  -2  -1   6  528.90   25.87
  -2   1   6  541.52   25.75
  -2   1   6  525.60   26.68
   2   1  -6  556.89   43.34
   2   1  -6  503.71   28.00
  -2   1   6  545.66   25.31
   1  -1  -6  665.63   42.57
   1  -1  -6  680.86   27.64
   1  -1  -6  674.54   32.84
  -1  -1   6  689.49   26.81
   1   1  -6  676.35   42.21
  -1   1   6  713.69   24.86
   1   1  -6  732.58   33.55
   0  -1  -6 1363.17   64.26
   0  -1  -6 1435.90   48.18
   0  -1  -6 1387.30   53.66
   0   1  -6 1445.86   47.73
   0   1  -6 1496.45   63.98
   0   1  -6 1445.76   53.88
  -1  -1  -6  30.691   7.263
  -1  -1  -6  20.020   5.038
  -1   1  -6  12.369   4.215
  -1   1  -6  3.3759  3.9122
  -2  -1  -6 -0.2264  1.3325
  -2  -1  -6 -0.7738  2.3261
  -2   1  -6  10.253   3.687
  -2   1  -6  -1.910   1.913
  -3  -1  -6  235.29   16.75
  -3   1  -6  215.68   18.13
  -6   2   6  0.0366  1.9899
   6   2  -6  1.7597  4.4331
  -6   2   6 -0.5412  2.6156
   5  -2  -6  32.091   7.872
  -5  -2   6  41.282   8.152
  -5  -2   6  61.326  12.465
  -5   2   6  42.030   8.304
  -5   2   6  15.988   8.362
   4  -2  -6  10.347   4.460
  -4  -2   6  4.4051  3.1227
  -4  -2   6  4.6473  5.2611
  -4   2   6  4.1617  2.9429
   4   2  -6  4.8732  6.9176
  -4   2   6  4.2316  8.7689
   3  -2  -6  30.054  10.486
   3  -2  -6  31.904   8.889
  -3  -2   6  30.069   6.404
  -3  -2   6  35.692   8.889
  -3   2   6  35.836   8.398
  -3   2   6  38.933   7.685
   3   2  -6  42.123   7.937
   3   2  -6  35.355  11.983
  -3   2   6  23.515   6.913
  -2  -2   6  22.567   5.673
   2  -2  -6  10.756   6.510
  -2  -2   6  16.282   4.911
   2  -2  -6  14.246   5.561
  -2   2   6  13.128   3.907
  -2   2   6  10.077   4.286
  -2   2   6  16.134   4.975
   2   2  -6  9.5348  3.9735
   2   2  -6  22.184   8.933
   1  -2  -6  169.54   21.96
   1  -2  -6  164.45   11.65
   1  -2  -6  146.32   14.06
  -1   2   6  169.03    9.16
   1   2  -6  157.44   18.99
   1   2  -6  156.54   14.31
   0  -2  -6  33.782   8.986
   0  -2   6  47.145   4.838
   0  -2  -6  43.379   8.852
   0  -2  -6  45.612   6.320
   0   2  -6  29.027   7.587
   0   2  -6  37.529  10.410
   0   2  -6  44.474   5.862
  -1  -2  -6  38.819   7.215
  -1  -2  -6  43.851   9.167
  -1   2  -6  44.528   9.744
  -2  -2  -6  27.301   5.997
  -2  -2  -6  20.806   5.873
  -2   2  -6  17.755   6.185
  -2   2  -6  25.179   5.272
  -3  -2  -6  38.403   9.647
  -3   2  -6  21.877   7.928
  -6  -3   6  4.1391  2.8581
  -6   3   6  8.9084  4.1390
  -6   3   6  6.2878  3.6566
   6   3  -6  11.963   4.695
  -5  -3   6  64.722  13.713
   5  -3  -6  82.959  11.947
  -5  -3   6  77.457  11.628
  -5   3   6  114.97   12.36
  -4  -3   6  35.473   9.181
  -4  -3   6  35.686   7.438
  -4  -3   6  58.769  12.590
   4  -3  -6  54.083  11.919
   4  -3  -6  54.886  14.259
  -4   3   6  52.219  11.415
   4   3  -6  40.844  13.409
  -4   3   6  47.866  10.829
  -3  -3   6  38.145   8.433
   3  -3  -6  54.265  15.936
   3  -3  -6  38.391   8.968
  -3  -3   6  56.273   9.117
  -3   3   6  46.845  10.090
  -3   3   6  52.372  10.516
   3   3  -6  36.900  12.927
  -3   3   6  38.719   7.736
   3   3  -6  36.624   8.161
   2  -3  -6  106.58   16.43
  -2  -3   6  91.159  10.239
   2  -3  -6  96.524  11.526
  -2   3   6  86.060  10.157
  -2   3   6  88.193   9.195
  -2   3   6  90.938  10.628
   2   3  -6  109.29   11.83
   2   3  -6  106.72   16.53
  -1  -3   6 1013.82   38.33
   1  -3  -6 1066.57   44.53
   1  -3  -6 1079.73   38.65
   1  -3  -6 1211.91   64.08
   1   3  -6 1073.26   45.89
   1   3  -6 1042.01   44.23
   1   3  -6 1047.30   54.37
   0  -3  -6  130.16   12.58
   0  -3   6  137.74    9.77
   0  -3  -6  121.05   10.61
   0   3  -6  140.34   13.86
   0   3  -6  131.34   16.05
  -1  -3  -6  82.865   8.953
  -1  -3  -6  86.396  10.960
   1  -3   6  81.588   9.213
  -1   3  -6  95.328  10.526
  -2  -3  -6  1.4024  2.0630
  -2   3  -6  3.3198  2.7642
  -3  -3  -6  9.3326  3.8103
  -3   3  -6  10.563   3.924
  -6  -4   6  10.965   3.573
   6   4  -6  9.1970  3.9572
  -5  -4   6  36.614   8.196
   5  -4  -6  45.274   8.779
  -5   4   6  49.566   9.479
  -5   4   6  32.548   8.205
   4  -4  -6  21.100  10.445
  -4  -4   6  21.541   6.438
  -4  -4   6  8.7650  3.3302
  -4  -4   6  7.4508  3.6918
  -4   4   6  13.896   5.186
  -4   4   6  1.8536  3.9588
   4   4  -6  5.7942  8.1246
   3  -4  -6  3.4706  3.5356
  -3  -4   6  19.784   4.856
   3  -4  -6  10.950   8.074
  -3  -4   6  12.258   5.260
  -3  -4   6  9.6158  5.8249
   3   4  -6  13.674   7.460
  -3   4   6  8.4681  4.3701
  -3   4   6  2.7020  3.7282
  -2  -4   6  20.432   5.247
   2  -4  -6  19.126   4.304
   2  -4  -6  25.963  10.756
   2  -4  -6  19.203   6.250
  -2   4   6  28.962   5.755
  -2   4   6  23.650   6.838
  -2   4   6  16.424   5.189
   2   4  -6  17.319   6.905
   1  -4  -6  405.33   32.83
   1  -4  -6  421.41   20.81
   1  -4  -6  399.63   24.57
  -1  -4   6  425.70   21.77
   1   4  -6  438.39   33.12
   1   4  -6  407.27   26.32
   1   4  -6  440.53   25.67
  -1   4   6  412.40   24.59
   0  -4  -6  3.1874  1.9725
   0  -4  -6  -4.078   2.560
   0  -4   6  4.7366  3.5939
   0   4  -6  3.5932  3.8832
   0   4  -6  7.7872  3.8290
  -1  -4  -6  268.00   18.92
   1  -4   6  258.12   19.43
  -1  -4  -6  251.05   16.63
  -1   4  -6  231.08   17.88
  -2  -4  -6  106.09   12.29
  -2  -4  -6  111.19   10.76
  -2   4  -6  105.44   12.02
  -3  -4  -6 -0.3261  2.2298
  -4  -4  -6  12.649   6.147
  -4   4  -6  18.549   7.184
  -6  -5   6  47.403   6.243
   6   5  -6  52.277   8.630
  -6   5   6  53.041   7.328
  -6   5   6  46.273   7.622
   5  -5  -6  138.15   14.21
  -5  -5   6  144.85   13.51
   5   5  -6  140.99   18.04
  -5   5   6  145.93   14.25
  -5   5   6  140.86   13.25
  -4  -5   6  96.724  11.104
   4  -5  -6  104.63   13.75
   4  -5  -6  56.369  18.857
  -4  -5   6  119.67   15.57
  -4   5   6  96.178  13.170
   4   5  -6  100.90   22.77
  -4   5   6  101.67   14.84
   3  -5  -6  288.69   22.92
   3  -5  -6  279.47   29.64
  -3  -5   6  306.93   23.10
  -3  -5   6  286.84   18.77
  -3   5   6  275.93   20.47
   3   5  -6  291.59   31.89
  -3   5   6  306.95   22.46
   3   5  -6  286.66   20.79
  -3   5   6  277.65   20.87
   2  -5  -6  313.44   16.60
  -2  -5   6  313.54   21.06
   2  -5  -6  294.00   28.97
   2  -5  -6  288.81   21.65
  -2   5   6  270.39   18.41
  -2   5   6  294.82   25.11
   2   5  -6  301.61   21.10
   2   5  -6  307.14   29.72
  -2   5   6  306.73   18.33
   2   5  -6  321.91   24.54
   1  -5  -6  108.09    9.82
  -1  -5   6  105.72   10.57
   1  -5  -6  102.95   12.16
   1  -5  -6  128.30   17.51
  -1  -5   6  105.71    9.10
   1   5  -6  110.53   16.23
  -1   5   6  118.07   12.72
   1   5  -6  117.26   13.01
   1   5  -6  113.84   12.86
   0  -5  -6  8.5669  3.7722
   0  -5   6  1.0284  2.9421
   0  -5  -6  2.6124  2.6165
   0   5  -6  6.5664  3.0115
   0   5   6  4.8783  3.5255
   0   5  -6  1.9455  4.1151
   0   5  -6  8.9829  7.0398
  -1  -5  -6  510.00   28.35
  -1  -5  -6  564.42   27.26
   1  -5   6  587.49   33.57
  -1   5  -6  555.98   29.85
  -2  -5  -6  214.31   16.25
  -2   5  -6  214.80   17.80
   2   5   6  203.04   17.18
  -3  -5  -6  65.535   8.977
  -3   5  -6  59.656   9.615
  -4  -5  -6  -2.011   4.807
  -4   5  -6  -2.113   4.225
  -5  -6   6  9.6959  3.4900
   5  -6  -6 -0.6632  4.3968
  -5   6   6  2.8033  3.0791
  -5   6   6  6.0059  2.5375
   5   6  -6  -2.806   3.059
  -4  -6   6  41.032   7.674
  -4  -6   6  31.336  10.924
   4  -6  -6  44.708  10.401
   4   6  -6  40.871  13.632
  -4   6   6  49.785  10.243
  -4   6   6  36.908   8.750
   4   6  -6  38.548  10.772
   3  -6  -6  115.08   14.11
  -3  -6   6  108.02   14.68
   3  -6  -6  115.01   18.76
  -3  -6   6  134.81   12.14
  -3   6   6  112.65   13.47
  -3   6   6  112.54   14.23
  -3   6   6  126.14   13.56
   3   6  -6  102.30   15.83
   3   6  -6  108.19   19.14
  -2  -6   6  120.00   10.15
   2  -6  -6  136.13   10.72
   2  -6  -6  130.52   14.39
  -2  -6   6  130.11   13.47
   2  -6  -6  141.00   18.62
   2   6  -6  119.80   13.28
  -2   6   6  124.51   13.93
   2   6  -6  105.50   16.42
  -2   6   6  87.097  11.930
   2   6  -6  118.44   15.05
   1  -6  -6  42.851   9.988
   1  -6  -6  49.561   8.073
   1   6  -6  37.714  10.228
  -1   6   6  31.555   9.777
   1   6  -6  54.745  13.098
   0  -6   6  75.040  12.173
   0  -6  -6  59.747  12.334
   0  -6  -6  76.052   8.292
   0   6  -6  78.508  11.943
   0   6  -6  83.641   9.899
   0   6   6  72.662  10.453
   0   6  -6  79.644  12.929
  -1  -6  -6  153.97   13.11
   1  -6   6  151.19   17.94
  -1  -6  -6  134.77   14.57
  -1   6  -6  127.15   18.68
  -1   6  -6  150.87   14.56
   1   6   6  155.86   14.86
  -2  -6  -6  53.769   7.624
   2  -6   6  60.293  14.712
  -2   6  -6  52.989   8.234
   2   6   6  50.682  10.082
  -3  -6  -6  5.4431  3.5588
  -3   6  -6  12.574   4.604
  -4  -6  -6  43.559   8.852
  -4   6  -6  35.516   8.677
  -5  -7   6  249.95   17.77
   5  -7  -6  236.85   18.61
   5   7  -6  253.07   22.86
  -5   7   6  240.21   17.64
  -5   7   6  217.28   16.50
   4  -7  -6  120.55   14.54
   4  -7  -6  119.89   22.39
  -4  -7   6  126.76   16.74
  -4  -7   6  129.40   13.01
   4   7  -6  143.75   23.46
  -4   7   6  141.77   14.23
  -3  -7   6  390.53   21.81
   3  -7  -6  357.14   34.10
   3  -7  -6  463.71   36.51
  -3  -7   6  357.02   27.60
   3  -7  -6  371.46   27.40
  -3   7   6  352.19   26.48
   3   7  -6  338.25   45.74
   3   7  -6  340.24   35.39
  -3   7   6  384.04   24.36
   2  -7  -6  419.51   21.27
  -2  -7   6  437.00   28.03
  -2  -7   6  446.87   22.00
   2  -7  -6  430.66   28.32
   2   7  -6  428.28   24.71
   2   7  -6  449.77   31.00
  -2   7   6  452.79   28.99
   2   7  -6  451.13   37.51
   1  -7  -6  457.45   27.62
   1  -7  -6  443.86   22.56
  -1  -7   6  452.58   33.21
   1   7  -6  438.55   25.48
   1   7  -6  483.64   35.36
   1   7  -6  441.19   29.74
  -1   7   6  449.50   28.84
   0  -7  -6  275.73   20.50
   0  -7  -6  248.81   16.92
   0  -7   6  273.55   24.11
   0   7   6  239.10   19.88
   0   7  -6  252.07   18.93
   0   7  -6  277.27   22.75
   0   7  -6  270.97   22.70
  -1  -7  -6  277.88   18.50
   1  -7   6  260.23   25.45
  -1   7  -6  250.54   19.92
  -1   7  -6  237.11   26.88
   1   7   6  244.84   20.28
  -2  -7  -6 1041.04   43.27
   2  -7   6  987.18   56.77
  -2   7  -6  980.57   45.85
   2   7   6  994.92   45.44
  -3  -7  -6  5.7502  3.7153
  -3   7  -6  4.4143  3.4170
  -4  -7  -6  100.95   10.08
  -4   7  -6  85.118  11.308
   5  -8  -6  -7.982   3.864
  -5  -8   6 -0.3100  1.3441
   5   8  -6  -3.752   2.414
  -5   8   6  -4.065   2.537
  -5   8   6  0.9726  2.8536
   4  -8  -6  19.590  17.279
  -4  -8   6  15.226   5.620
   4  -8  -6  12.227   5.095
   4   8  -6  20.545   9.437
   4   8  -6  10.167   5.260
  -4   8   6  10.609   4.416
  -3  -8   6  198.65   16.41
   3  -8  -6  179.39   25.41
  -3  -8   6  200.46   22.57
  -3  -8   6  194.10   14.82
   3  -8  -6  195.51   19.30
   3   8  -6  191.95   28.89
   3   8  -6  198.12   21.79
  -3   8   6  216.20   20.54
   2  -8  -6   3.216  12.999
  -2  -8   6  13.118   6.047
  -2  -8   6  15.413   4.342
   2  -8  -6  8.3903  4.9497
   2  -8  -6  9.3546  4.3237
   2   8  -6  4.8903  4.3080
   2   8  -6  10.894   5.617
   2   8  -6  8.8761  4.0853
  -2   8   6  3.6915  4.4796
   1  -8  -6  263.23   20.76
   1  -8  -6  243.81   16.44
  -1  -8   6  267.08   26.04
  -1   8   6  237.26   21.17
   1   8  -6  257.69   19.03
   1   8  -6  216.87   24.24
   1   8  -6  259.35   22.56
   0  -8  -6  122.70   13.74
   0  -8  -6  120.02   11.45
   0  -8   6  108.27   29.01
   0   8  -6  111.65   15.95
   0   8  -6  128.41   13.09
   0   8   6  121.18   13.95
  -1  -8  -6  270.94   21.17
  -1  -8  -6  283.32   19.51
   1  -8   6  270.47   27.90
  -1   8  -6  312.20   25.12
  -1   8  -6  276.86   21.46
   1   8   6  300.80   22.41
  -2  -8  -6  33.422   7.238
  -2   8  -6  32.696   8.693
  -2   8  -6  31.700   7.492
   2   8   6  40.175   9.564
  -3  -8  -6  225.75   17.60
  -3   8  -6  256.42   20.72
  -4  -8  -6  90.250  10.472
  -4   8  -6  113.84   11.96
  -5  -9   6  14.549   4.320
   5  -9  -6  14.014   5.618
  -5   9   6  13.219   6.815
   5   9  -6  27.546   7.571
  -5   9   6  16.717   3.874
   4  -9  -6  6.4091  4.3788
  -4  -9   6  6.2939  3.1617
  -4  -9   6  9.4454  6.5112
   4   9  -6   6.791  10.115
   4   9  -6  7.8476  4.1433
  -3  -9   6  173.62   20.41
  -3  -9   6  169.29   14.12
  -3  -9   6  152.73   14.43
   3  -9  -6  184.12   18.87
   3   9  -6  200.77   22.18
  -3   9   6  165.63   15.31
   3   9  -6  181.68   25.95
  -3   9   6  191.30   19.01
   2  -9  -6  12.696   4.390
  -2  -9   6  28.344   8.142
  -2  -9   6  10.383   4.304
   2   9  -6  16.491   5.957
  -2   9   6  8.3641  5.6326
   2   9  -6  7.4315  5.2183
   1  -9  -6  6.2010  3.7822
   1  -9  -6  4.6141  3.1386
  -1  -9   6  1.0498  4.6885
  -1   9   6  4.9434  4.4343
   1   9  -6  -2.168   2.462
   1   9  -6 -0.3257  3.7941
   1   9  -6  4.8239  7.2112
   0  -9  -6  22.860   5.905
   0  -9  -6  29.194   7.171
   0  -9   6  12.775   6.730
   0   9  -6  23.528   7.963
   0   9   6  31.122   8.026
   0   9  -6  40.357   9.352
   1  -9   6  118.36   20.42
  -1  -9  -6  137.47   13.55
  -1   9  -6  141.67   14.51
  -1   9  -6  154.32   17.45
   1   9   6  138.02   16.01
   2  -9   6  50.191  18.742
  -2  -9  -6  65.037   9.653
   2   9   6  71.295  13.172
  -2   9  -6  82.628  12.371
  -2   9  -6  60.223  12.920
  -3  -9  -6 -0.9149  2.6564
  -3   9  -6  4.8216  3.1384
  -4  -9  -6  15.035   6.885
  -4   9  -6  6.5347  4.3098
  -5 -10   6  4.4652  3.5576
   5 -10  -6  -2.007   3.126
  -5  10   6  0.7713  2.7000
   5  10  -6  3.5106  6.3467
   4 -10  -6  9.8020  3.9620
  -4 -10   6  1.5697  6.3315
  -4 -10   6  14.951   4.916
   4  10  -6  14.379   5.055
  -4  10   6  8.3432  4.2263
  -3 -10   6  143.78   14.07
   3 -10  -6  160.74   17.66
  -3 -10   6  139.16   13.20
  -3 -10   6  128.36   18.40
  -3  10   6  128.71   13.34
   3  10  -6  118.89   26.91
  -3  10   6  147.92   17.50
   3  10  -6  149.20   18.91
   2 -10  -6  36.608   9.326
  -2 -10   6  26.511   8.771
   2  10  -6  34.070  13.204
   2  10  -6  37.302   7.239
  -2  10   6  34.031  15.174
   2  10  -6  29.107   9.720
  -1 -10   6  101.84   17.35
   1 -10  -6  116.82   11.22
   1 -10  -6  120.58   13.82
   1  10  -6  95.844  19.613
   1  10  -6  119.76   12.87
   1  10  -6  123.34   16.04
  -1  10   6  107.10   15.42
   0 -10  -6  97.377  11.436
   0 -10   6  93.998  21.645
   0 -10  -6  97.663  12.435
   0  10   6  88.586  12.956
   0  10  -6  95.330  14.563
   0  10  -6  107.17   12.19
  -1 -10  -6  356.08   23.56
   1 -10   6  354.24   34.81
  -1  10  -6  354.45   24.95
  -1  10  -6  401.74   30.78
   1  10   6  362.23   26.53
  -2 -10  -6  -3.171   2.166
   2 -10   6   5.570  13.154
   2  10   6  -2.381   7.864
  -2  10  -6  -3.205   4.061
  -2  10  -6  1.3726  2.4041
  -3 -10  -6  63.728  13.409
  -3  10  -6  48.736  10.519
  -4 -10  -6  -10.10    4.20
  -4  10  -6  4.7862  4.0273
   5 -11  -6  6.6736  3.7048
  -5 -11   6  -1.516   2.798
   5  11  -6  0.1483  3.1657
   4 -11  -6  3.7968  2.6688
  -4 -11   6  4.6343  3.6579
  -4  11   6  2.2625  4.1724
   4  11  -6  8.1586  2.9510
  -3 -11   6  370.05   30.86
  -3 -11   6  393.39   22.25
   3 -11  -6  400.12   28.89
  -3 -11   6  386.28   24.00
  -3  11   6  402.37   30.13
  -3  11   6  371.82   23.54
   3  11  -6  417.88   33.70
   3  11  -6  379.90   39.15
  -2 -11   6  3.8153  4.4181
   2 -11  -6  1.0071  2.9686
  -2  11   6  -2.135   3.678
   2  11  -6  18.616   9.134
   2  11  -6  -3.560   2.543
   1 -11  -6  74.888  18.686
  -1 -11   6  79.815  20.055
   1 -11  -6  58.136   8.656
   1  11  -6  66.993  15.032
   1  11  -6  70.871   9.774
  -1  11   6  56.878  11.727
   0 -11   6  256.23   29.34
   0 -11  -6  242.91   18.40
   0 -11  -6  248.74   20.14
   0  11   6  220.61   21.67
   0  11  -6  264.14   22.12
   0  11  -6  233.52   31.82
  -1 -11  -6  133.97   13.90
  -1  11  -6  109.87   13.28
   1  11   6  141.97   19.85
  -1  11  -6  113.60   16.34
   2 -11   6  -7.410  14.194
  -2 -11  -6  8.7714  2.8444
  -2  11  -6  -6.016   3.793
  -2  11  -6  1.0939  1.9851
  -3 -11  -6  5.5580  3.5327
  -3  11  -6  3.5894  3.1447
  -3  11  -6  15.143   6.815
  -4 -11  -6  82.379  13.869
  -4 -12   6  43.895   9.464
  -4 -12   6  47.663  10.048
   4 -12  -6  53.763  10.592
   4  12  -6  40.688  10.440
  -3 -12   6  1.6342  3.3369
  -3 -12   6  -4.346   4.585
  -3 -12   6  11.118   8.719
   3 -12  -6  1.2124  2.7593
   3  12  -6  2.3059  3.7566
   3  12  -6  14.515  11.665
  -3  12   6  -9.082   6.171
  -2 -12   6  37.046  11.044
   2 -12  -6  23.977   7.894
  -2 -12   6  28.807   8.675
   2  12  -6  30.717   9.673
   2  12  -6  29.192  11.785
  -2  12   6  36.780   9.722
   1 -12  -6  311.43   19.74
  -1 -12   6  294.76   32.46
   1 -12  -6  310.04   24.23
  -1  12   6  302.82   26.03
   1  12  -6  300.71   27.38
   1  12  -6  304.56   21.56
   0 -12  -6  31.929   7.428
   0 -12   6  47.505  14.244
   0 -12  -6  19.638   7.315
   0  12  -6  20.815   6.805
   0  12  -6  45.910  11.660
   0  12   6  27.989   8.823
  -1 -12  -6  108.33   12.74
   1 -12   6  119.40   22.68
  -1  12  -6  103.20   15.16
  -1  12  -6  117.33   13.31
   1  12   6  103.90   15.19
  -2 -12  -6  1.0503  2.7451
   2 -12   6   3.569  15.145
  -2  12  -6  8.6761  3.8679
  -3 -12  -6  105.66   11.27
  -3  12  -6  103.93   12.11
  -4 -13   6  95.881  13.220
   4 -13  -6  54.650   8.592
   4  13  -6  59.393  10.175
  -3 -13   6  82.943  10.268
   3 -13  -6  100.23   12.78
   3  13  -6  64.680  14.703
  -2 -13   6  109.78   16.55
  -2 -13   6  99.989  12.213
   2 -13  -6  79.698  12.729
  -2  13   6  96.884  14.697
   2  13  -6  89.775  15.390
   1 -13  -6  206.31   15.61
  -1 -13   6  240.25   30.36
   1 -13  -6  211.39   19.31
   1  13  -6  213.81   23.35
  -1  13   6  218.67   21.64
   1  13  -6  215.67   17.62
   0 -13   6  130.98   22.49
   0 -13  -6  106.48   12.17
   0  13  -6  102.96   15.28
   0  13   6  102.37   15.35
   0  13  -6  99.142  12.519
   1 -13   6  95.642  21.445
  -1 -13  -6  100.80   11.80
  -1  13  -6  102.35   15.13
   1  13   6  92.964  15.797
  -1  13  -6  93.128  12.100
   2 -13   6  40.705   7.381
  -2 -13  -6  41.160  10.561
  -2  13  -6  61.644   9.923
  -3 -13  -6  57.986   8.564
  -3  13  -6  60.247   8.840
  -3  13  -6  69.437  10.774
   4 -14  -6  22.930   6.513
   4  14  -6  24.274  10.000
   3 -14  -6  17.715   6.339
  -3 -14   6  26.417   6.334
   3  14  -6  11.255   5.090
   2 -14  -6  38.342  10.016
  -2 -14   6  25.704   5.956
  -2 -14   6  62.853  17.030
   2  14  -6  33.390  10.507
  -2  14   6  27.682  11.097
   1 -14  -6  123.75   13.88
   1 -14  -6  104.75   11.45
  -1 -14   6  189.20   36.22
  -1 -14   6  112.95   13.09
   1  14  -6  112.07   16.58
  -1  14   6  126.66   16.55
   1  14  -6  111.24   12.55
   0 -14   6  127.64   24.77
   0 -14   6  104.79   11.82
   0 -14  -6  108.35   11.68
   0  14  -6  102.39   12.29
   0  14  -6  107.22   16.28
   0  14   6  110.02   18.03
  -1 -14  -6  61.709   8.980
   1 -14   6  53.371   8.202
  -1  14  -6  75.228  12.218
  -1  14  -6  68.862  10.267
   2 -14   6  86.976  11.932
  -2 -14  -6  74.901   9.443
  -2  14  -6  59.536   9.615
  -2  14  -6  58.150  10.751
  -3 -14  -6  73.501  12.991
  -3  14  -6  58.992   8.786
  -3  14  -6  49.763  18.843
   4 -15  -6  48.579   7.258
   4  15  -6  31.723   7.074
   3 -15  -6  62.070   9.573
  -3 -15   6  46.990   6.912
   3  15  -6  43.437  10.726
   2 -15  -6  67.923  10.246
  -2 -15   6  64.989   9.385
   2  15  -6  78.590  16.371
   1 -15  -6  -1.729   3.251
  -1 -15   6  5.0846  3.3397
   1 -15  -6  10.668   6.480
   1  15  -6  0.6154  3.9670
   0 -15  -6  98.862  12.808
   0 -15   6  82.143  11.755
   0  15  -6  105.32   11.84
   1 -15   6  13.494   4.415
  -1 -15  -6  15.942   5.643
  -1  15  -6  10.855   5.396
  -1  15  -6  19.544   6.478
  -2 -15  -6  1.5611  2.2662
  -2  15  -6  2.4815  3.0511
  -2  15  -6  7.7688  4.7280
  -3 -15  -6  -6.619   2.892
   3 -16  -6  -5.209   3.903
   3  16  -6  -1.010   3.485
   2 -16  -6  17.550   6.266
  -2 -16   6  8.9290  3.8466
   2  16  -6  6.1262  5.8303
   1 -16  -6  23.578   5.502
   1 -16  -6  33.977   8.880
  -1 -16   6  28.473   7.438
   1  16  -6  26.286   8.373
   0 -16  -6  30.258   6.049
   0 -16   6  30.021   7.450
   0  16  -6  30.180   8.766
   0  16  -6  18.682   5.743
  -1 -16  -6  4.0140  3.5261
   1 -16   6  5.6695  2.8162
  -1  16  -6  -1.966   4.014
  -1  16  -6  0.1763  3.5031
  -2 -16  -6  1.1987  2.5307
  -2  16  -6  3.5281  4.4389
  -2  16  -6  0.2033  2.8668
   3 -17  -6  28.910   8.177
  -3 -17   6  36.072   6.547
   3  17  -6  37.723   7.628
  -2 -17   6  21.035   4.790
   2 -17  -6  20.810   5.639
   2  17  -6  9.1926  6.5456
   1  17  -6  2.3147  4.4759
   0 -17  -6  -1.016   2.790
   0 -17   6  0.5756  2.8584
   0  17  -6  -1.929   5.651
   0  17  -6  -6.763   3.802
  -1 -17  -6  2.9844  2.8062
   1 -17   6  -3.247   4.187
  -1  17  -6  -4.709   4.707
  -1  17  -6  2.8839  4.3934
  -2 -17  -6  15.594   4.289
  -2  17  -6  12.170   5.099
  -2 -18   6  28.102   5.423
   2  18  -6  20.242   5.777
  -1 -18   6  10.694   3.671
   1  18  -6  -13.28    6.82
   0 -18   6  1.9570  2.7222
   0 -18  -6  3.1917  2.8285
   0  18  -6  12.057  10.697
  -1 -18  -6  20.124   4.939
   0 -19   6  9.7098  3.3680
   0  19  -6  2.9736  3.7152
   6   0  -7  10.049   7.055
  -5   0   7  1.5106  2.5083
  -4   0   7  -6.426   5.920
  -4   0   7  -3.764   2.210
   4   0  -7  -9.055   6.728
   4   0  -7  -4.343   4.331
  -3   0   7  2.2412  4.1396
   3   0  -7  -1.421   4.610
   3   0  -7  0.2279  3.5328
  -3   0   7  -1.090   5.789
  -3   0   7  4.3859  3.5909
   2   0  -7  2.8222  2.9731
  -2   0   7  1.7522  3.0630
   2   0  -7  9.3935  6.6931
  -2   0   7  -2.018   4.097
   1   0  -7  1.6923  3.2642
   0   0  -7  4.1744  2.4172
   0   0  -7  5.9411  3.9122
  -1   0  -7  4.5417  3.3673
  -1   0  -7  1.8145  1.3961
  -2   0  -7  -2.687   2.537
  -2   0  -7  0.5620  1.4913
  -3   0  -7  1.2500  5.6050
  -6  -1   7  32.111   5.594
   6  -1  -7  27.411   6.269
  -6   1   7  33.632   6.164
   6   1  -7  16.242   6.089
  -5  -1   7  120.09   13.16
  -5  -1   7  102.37   11.24
  -5   1   7  128.95   13.46
  -5   1   7  98.835  11.361
   4  -1  -7  2.7804  9.6367
  -4  -1   7  10.635   5.807
  -4  -1   7  1.7099  3.8763
  -4  -1   7  2.8961  1.8701
   4  -1  -7  5.6584  4.5511
  -4   1   7  6.2405  5.4397
   4   1  -7  -6.127   7.473
   4   1  -7  18.656   5.657
  -4   1   7  13.332   7.239
  -3  -1   7  413.50   24.61
   3  -1  -7  417.72   39.76
   3  -1  -7  392.87   26.37
  -3  -1   7  361.38   25.00
  -3   1   7  396.11   25.52
  -3   1   7  383.61   24.11
   3   1  -7  388.84   38.58
   3   1  -7  384.32   25.87
  -2  -1   7  2.0308  3.1286
   2  -1  -7  5.3195  6.3156
   2  -1  -7  3.8784  3.3404
   2   1  -7  2.6619  3.7118
   2   1  -7  -6.296   3.506
  -2   1   7  12.952   4.006
   2   1  -7  2.5203  5.0679
  -2   1   7  6.2278  2.8258
  -1  -1   7  158.53   11.43
   1  -1  -7  160.71   12.23
   1  -1  -7  172.62   15.80
   1   1  -7  171.10   16.11
   1   1  -7  176.08   22.00
   0  -1  -7  1.4435  1.9495
   0   1  -7  4.4770  3.8375
   0   1  -7  9.3348  4.9797
  -1  -1  -7  53.080  10.773
  -1  -1  -7  58.413   7.195
  -1   1  -7  42.123   5.780
  -1   1  -7  50.954   8.269
  -2  -1  -7  11.583   5.458
  -2  -1  -7  9.0407  3.6451
  -2   1  -7  30.707   6.863
  -2   1  -7  18.031   5.144
  -3   1  -7  3.1098  4.1452
   5  -2  -7  27.881   7.659
  -5  -2   7  16.974   5.117
  -5   2   7  20.547   5.564
  -5   2   7  12.500   4.678
   4  -2  -7  36.605  15.979
  -4  -2   7  50.206  10.729
  -4  -2   7  70.916  10.355
  -4  -2   7  58.830  10.730
   4  -2  -7  65.628  10.356
   4   2  -7  77.210  18.014
   4   2  -7  75.421  11.404
  -4   2   7  59.446  11.051
  -4   2   7  59.283  12.967
   3  -2  -7  7.8628  7.7506
   3  -2  -7  7.3489  5.0741
  -3  -2   7  11.992   5.967
  -3  -2   7  17.886   4.863
   3   2  -7  12.094   5.336
  -3   2   7  6.3722  4.5597
  -3   2   7  16.830   6.164
   3   2  -7  9.3606  7.2649
  -3   2   7  5.2639  3.9109
   2  -2  -7  264.95   29.46
  -2  -2   7  270.94   18.70
   2  -2  -7  263.65   20.60
  -2   2   7  281.58   17.35
   2   2  -7  272.42   23.22
   2   2  -7  258.39   20.26
  -2   2   7  264.92   20.16
   2   2  -7  255.67   29.67
   1  -2  -7  18.091   6.222
   1  -2  -7  14.854   4.287
   1  -2  -7  8.4997  7.1045
  -1  -2   7  16.106   3.802
   1   2  -7  19.559   8.768
   1   2  -7  16.855   4.520
   0  -2  -7  70.755   8.199
   0  -2  -7  77.499  10.574
   0   2  -7  76.665  16.349
   0   2  -7  75.179  10.386
  -1  -2  -7  23.415   6.047
  -1  -2  -7  14.234   4.540
  -1   2  -7  10.901   4.707
  -2  -2  -7  5.5719  2.5376
  -2  -2  -7  2.8436  4.7293
  -2   2  -7  11.892   3.520
  -3  -2  -7  1.1749  2.3408
  -3   2  -7  5.3194  3.3204
   5  -3  -7  228.45   18.85
  -5  -3   7  258.14   17.81
  -5   3   7  254.06   18.75
   5   3  -7  251.74   23.12
  -5   3   7  250.08   18.04
  -4  -3   7  407.68   26.63
  -4  -3   7  416.51   24.88
   4  -3  -7  399.02   27.37
  -4  -3   7  409.64   30.30
   4  -3  -7  442.79   40.44
   4   3  -7  388.89   39.88
   4   3  -7  415.89   26.73
  -4   3   7  400.00   27.98
  -4   3   7  413.39   25.66
   3  -3  -7  207.78   26.83
  -3  -3   7  175.76   17.17
  -3  -3   7  197.60   15.68
   3  -3  -7  186.10   18.11
   3   3  -7  217.36   28.32
  -3   3   7  207.45   16.76
  -3   3   7  184.22   16.53
   3   3  -7  216.63   17.80
  -3   3   7  193.88   18.34
   2  -3  -7  599.23   45.80
   2  -3  -7  638.49   35.25
  -2  -3   7  628.82   31.44
   2   3  -7  660.05   34.57
   2   3  -7  660.04   48.09
  -2   3   7  645.09   28.64
   2   3  -7  611.77   35.55
  -2   3   7  677.58   34.95
  -1  -3   7  643.54   28.41
   1  -3  -7  624.28   33.76
   1  -3  -7  748.50   52.09
   1  -3  -7  633.75   28.42
   1   3  -7  609.40   33.90
   0  -3  -7  168.56   13.31
   0  -3  -7  170.24   15.62
   0   3  -7  164.44   20.83
   0   3  -7  170.62   16.41
  -1  -3  -7  59.537   8.367
  -1  -3  -7  50.950  10.027
  -1   3  -7  57.283   8.654
  -2  -3  -7  321.27   20.71
  -2  -3  -7  281.72   20.62
  -2   3  -7  313.29   22.80
  -3  -3  -7  39.825   8.429
  -3   3  -7  37.414   8.566
  -5  -4   7  3.0683  2.9025
   5  -4  -7  12.907   5.985
   5   4  -7  7.9461  3.5041
  -5   4   7  6.5105  3.6871
  -5   4   7  2.8493  2.9961
  -4  -4   7  26.867   7.260
   4  -4  -7  8.8134  9.7931
  -4  -4   7  16.951   4.850
   4  -4  -7  9.6353  5.2242
   4   4  -7  8.8999  4.6746
   4   4  -7  19.032   8.042
  -4   4   7  -6.650   5.754
  -4   4   7  4.8224  5.1229
  -3  -4   7  -2.067   2.183
  -3  -4   7  3.7871  4.7623
   3  -4  -7  3.7295  3.2802
   3  -4  -7  13.479   8.689
  -3   4   7  -5.748   3.879
   3   4  -7  -5.000   3.632
  -3   4   7  8.2562  5.2021
   3   4  -7  5.3399  4.3379
   3   4  -7  -8.417   4.399
  -3   4   7 -0.6245  4.6959
   2  -4  -7  2.8348  4.6868
  -2  -4   7  9.0198  4.0208
   2   4  -7  14.471   6.926
   2   4  -7  3.1906  4.8486
   2   4  -7  7.6226  4.2559
  -2   4   7  11.137   4.247
   1  -4  -7  53.370  13.777
   1  -4  -7  39.616   8.624
  -1  -4   7  59.165   8.024
   1  -4  -7  62.211   7.541
   1   4  -7  47.320   9.421
   1   4  -7  74.608  12.715
   1   4  -7  47.668  13.688
  -1   4   7  59.153  11.688
   0  -4  -7  1.3882  3.1278
   0  -4   7  1.4199  3.0868
   0  -4  -7  4.1245  2.5337
  -1  -4  -7  37.011   8.532
  -1  -4  -7  32.950   8.480
  -1   4  -7  21.111   5.549
  -2  -4  -7  64.173   9.102
  -2   4  -7  38.766  15.576
  -3  -4  -7  2.6417  1.8940
  -3   4  -7  3.2221  3.4149
   5  -5  -7  18.413   6.054
  -5  -5   7  17.281   4.776
  -5   5   7  5.3241  4.7650
   5   5  -7  22.237   8.020
  -5   5   7  16.845   4.946
   4  -5  -7  260.05   21.57
  -4  -5   7  246.38   17.98
  -4  -5   7  259.15   24.51
   4  -5  -7  242.34   30.35
  -4   5   7  177.74   26.41
   4   5  -7  282.43   34.31
  -4   5   7  239.97   19.32
   4   5  -7  242.45   23.96
   3  -5  -7  23.033  10.237
   3  -5  -7  16.054   6.798
  -3  -5   7  20.727   6.479
  -3  -5   7  25.834   5.895
   3   5  -7  18.547   6.753
   3   5  -7  12.156   5.606
  -3   5   7  19.485   6.356
  -3   5   7  9.3214  6.3995
   3   5  -7  12.325   6.696
  -3   5   7  22.860   8.367
  -2  -5   7  345.45   19.62
  -2  -5   7  351.31   23.84
   2  -5  -7  361.97   33.59
   2  -5  -7  311.28   24.13
   2  -5  -7  328.65   18.53
   2   5  -7  368.22   27.23
   2   5  -7  341.29   33.94
  -2   5   7  350.16   25.12
   2   5  -7  337.76   24.47
   1  -5  -7  142.09   11.83
  -1  -5   7  128.83   12.64
   1  -5  -7  146.53   15.15
   1   5  -7  149.18   19.89
  -1   5   7  111.42   13.73
   1   5  -7  139.77   14.83
   1   5  -7  146.78   16.18
   0  -5  -7 1043.06   41.02
   0  -5  -7  983.50   45.32
   0  -5   7 1028.58   39.62
   0   5   7 1049.14   47.12
   0   5  -7  963.17   53.01
   0   5  -7 1030.38   45.82
  -1  -5  -7  94.439  11.810
  -1  -5  -7  71.588   9.060
  -1   5  -7  75.612  10.361
  -2  -5  -7  104.99   11.41
  -2   5  -7  89.543  12.245
   2   5   7  99.619  12.950
  -3  -5  -7  113.97   11.71
  -3   5  -7  115.18   13.62
  -4   5  -7  53.532  10.701
   5  -6  -7  6.4603  3.8646
  -5  -6   7 -0.1131  1.7098
   5   6  -7  2.9599  4.0512
  -4  -6   7  55.661  12.916
  -4  -6   7  32.170   7.469
   4  -6  -7  36.389  18.735
   4  -6  -7  43.988  10.178
   4   6  -7  34.328  10.530
   4   6  -7  17.590  16.317
  -4   6   7  42.491   8.704
  -3  -6   7  0.7053  7.0849
   3  -6  -7  -3.618  17.117
   3  -6  -7  3.0741  2.4616
  -3  -6   7  6.8932  3.9149
   3   6  -7  -5.227   3.794
  -3   6   7  0.4072  5.0922
   3   6  -7  -3.173   5.270
   3   6  -7  3.2517  3.9225
  -2  -6   7  43.272   8.935
   2  -6  -7  37.732   8.843
  -2  -6   7  46.908   7.796
   2  -6  -7  40.535   7.682
   2  -6  -7  56.333  15.169
   2   6  -7  30.499   9.145
  -2   6   7  40.998   9.733
   2   6  -7  61.264  16.558
  -1  -6   7  7.2056  4.9320
   1  -6  -7  2.2020  4.1148
   1  -6  -7  6.6276  2.9394
   1   6  -7  6.7041  7.2276
   1   6  -7  17.066   7.126
   1   6  -7  7.2989  3.1527
  -1   6   7  6.4343  3.7641
   0  -6  -7  47.004   6.929
   0  -6  -7  63.007   9.774
   0   6  -7  41.617  12.305
   0   6   7  33.670   8.206
   0   6  -7  34.110   8.097
   0   6  -7  45.809  12.152
  -1  -6  -7  28.324   6.795
  -1  -6  -7  13.028   6.202
  -1   6  -7  29.596   8.225
   1   6   7  24.362   6.855
  -2  -6  -7  125.49   12.81
  -2   6  -7  131.34   14.90
   2   6   7  129.54   14.99
  -3  -6  -7  2.7313  3.4536
  -3   6  -7  -2.206   2.297
  -4  -6  -7  46.790   7.631
  -4   6  -7  34.113   8.633
   5  -7  -7  0.5401  5.3234
   5   7  -7  10.427   4.536
  -5   7   7  3.9153  2.6312
  -5   7   7  -1.123   4.585
  -4  -7   7  62.063  14.435
  -4  -7   7  71.532   9.238
   4  -7  -7  55.844  11.921
   4   7  -7  87.570  21.335
   4   7  -7  89.208  14.374
  -4   7   7  74.365  10.023
  -3  -7   7  271.16   18.00
  -3  -7   7  282.24   23.29
   3  -7  -7  230.55   21.99
   3   7  -7  263.03   19.76
  -3   7   7  248.79   22.50
   3   7  -7  269.58   31.98
  -3   7   7  256.69   20.05
   3   7  -7  283.70   25.24
   2  -7  -7  63.903   9.384
  -2  -7   7  69.777   7.778
   2  -7  -7  59.191  12.655
  -2  -7   7  35.520   8.815
   2   7  -7  64.316  11.703
   2   7  -7  48.658  10.839
   2   7  -7  83.908  19.951
  -2   7   7  65.464  10.657
   1  -7  -7  6.8904  2.8391
   1  -7  -7  2.8654  4.0625
  -1  -7   7 -0.2338  3.3294
  -1   7   7 -0.6185  3.0414
   1   7  -7  -1.671   4.123
   1   7  -7 -0.7616  2.3964
   1   7  -7  6.3009  7.0539
   0  -7   7  5.6425  6.2111
   0  -7  -7  10.584   4.265
   0   7  -7  10.159   9.474
   0   7   7  4.9327  3.8788
   0   7  -7  2.5499  2.4189
   0   7  -7  10.817   6.701
  -1  -7  -7  26.725   7.035
  -1  -7  -7  23.119   7.021
  -1   7  -7  11.986   4.088
   1   7   7  13.582   6.686
  -2  -7  -7  20.616   5.720
   2   7   7  47.925  10.747
  -2   7  -7  32.873   9.043
  -3  -7  -7  -4.516   2.670
  -3   7  -7  3.7430  2.8593
  -4  -7  -7  15.322   6.298
  -4   7  -7  5.5348  4.8845
  -5  -8   7  -1.706   3.853
   5  -8  -7  -2.077   3.608
  -5   8   7  -4.888   4.801
   5   8  -7  -4.699   3.474
  -5   8   7  0.9337  3.4338
   4  -8  -7 -0.2241  4.1722
  -4  -8   7  9.5837  4.3927
   4   8  -7  6.9707  4.7478
  -4   8   7  11.392   4.759
   3  -8  -7  6.1441  3.5774
  -3  -8   7  3.1077  3.4476
   3   8  -7  -1.613  11.570
  -3   8   7  8.5163  6.4701
   3   8  -7  0.2208  3.7971
  -2  -8   7  16.560   6.060
   2  -8  -7  15.737   6.091
   2  -8  -7  18.673   4.701
   2   8  -7  18.626   6.166
   2   8  -7  28.344  12.320
  -2   8   7  20.262   7.794
  -1  -8   7  94.529  13.284
   1  -8  -7  101.73   13.02
   1  -8  -7  124.18   11.46
   1   8  -7  80.269  11.906
  -1   8   7  103.09   14.14
   1   8  -7  136.65   16.03
   1   8  -7  99.036  21.227
   0  -8  -7  18.863   6.383
   0  -8  -7  10.932   3.916
   0  -8   7  17.349   7.466
   0   8  -7  17.108   7.054
   0   8  -7  9.5264  4.8043
   0   8   7  12.478   6.324
   1  -8   7  77.178  18.681
  -1  -8  -7  67.362  12.404
  -1   8  -7  30.885   8.100
   1   8   7  52.082  11.108
  -2  -8  -7  12.942   4.872
  -2   8  -7  8.4790  4.1713
   2   8   7  18.227   7.243
  -3  -8  -7  38.477   8.323
  -3   8  -7  34.483   8.306
  -4  -8  -7  21.981  10.993
  -5  -9   7  28.272   5.331
   5  -9  -7  22.492   5.958
  -5   9   7  15.789   4.448
   5   9  -7  14.819   6.309
   4  -9  -7  181.82   18.07
  -4  -9   7  157.27   13.56
  -4   9   7  174.03   14.83
   4   9  -7  144.50   18.15
  -3  -9   7  147.63   14.12
  -3  -9   7  159.22   13.50
  -3  -9   7  157.76   19.37
   3  -9  -7  156.71   17.77
   3   9  -7  180.89   26.35
  -3   9   7  173.98   18.88
   3   9  -7  176.19   19.67
  -2  -9   7  487.84   34.86
   2  -9  -7  475.60   32.03
   2   9  -7  462.20   26.85
  -2   9   7  462.55   32.54
   2   9  -7  339.68   49.80
   2   9  -7  449.51   33.34
  -1  -9   7  108.48   14.13
   1  -9  -7  122.47   11.63
   1   9  -7  104.00   21.96
   1   9  -7  118.81   15.96
   1   9  -7  115.29   13.71
  -1   9   7  120.69   15.45
   0  -9   7  150.55   19.66
   0  -9  -7  166.35   16.74
   0  -9  -7  142.76   14.33
   0   9  -7  135.20   15.53
   0   9   7  144.63   17.28
   0   9  -7  146.68   17.65
   1  -9   7  458.66   38.89
  -1  -9  -7  474.37   27.43
   1   9   7  453.35   31.98
  -1   9  -7  427.04   28.50
  -1   9  -7  351.80   31.70
  -2  -9  -7  163.24   15.02
   2   9   7  141.92   17.71
  -2   9  -7  127.00   15.61
  -3  -9  -7  140.97   13.50
  -3   9  -7  140.04   15.04
  -4   9  -7  11.720   4.927
   5 -10  -7  4.1281  3.8831
  -5  10   7  6.0670  3.5316
   5  10  -7  9.0154  3.4742
   4 -10  -7  30.767   8.638
  -4 -10   7  35.259   7.406
   4  10  -7  28.473   8.098
   3 -10  -7  32.655   8.637
  -3 -10   7  10.242   9.191
  -3 -10   7  21.777   5.869
  -3 -10   7  28.612   7.306
   3  10  -7  51.267  13.903
  -3  10   7  19.963   9.037
   3  10  -7  40.544  11.199
  -2 -10   7  7.7559  5.2366
   2 -10  -7  8.2943  4.3437
   2  10  -7  14.516   9.137
  -2  10   7  -5.894   4.216
   2  10  -7  5.2113  4.1859
   2  10  -7  3.5151  4.6927
  -1 -10   7  -2.599   5.015
   1 -10  -7 -0.6852  2.3937
   1  10  -7   7.917  11.531
   1  10  -7  8.4743  5.5473
   1  10  -7  6.7454  3.6938
   0 -10  -7  18.184   5.810
   0 -10  -7  14.266   6.196
   0 -10   7  19.656   8.045
   0  10   7  9.8304  5.1947
   0  10  -7  14.960   5.090
   0  10  -7  12.851   5.785
  -1 -10  -7  15.847   5.669
   1 -10   7  60.541  19.079
  -1  10  -7  24.903   9.253
   1  10   7  36.411   9.711
  -1  10  -7  19.307   5.919
  -2 -10  -7  65.433   9.502
  -2  10  -7  80.647  11.068
  -3 -10  -7  6.7261  3.2115
  -3  10  -7  9.7934  4.8596
  -4 -11   7  40.940   8.075
   4 -11  -7  55.217  10.755
   4  11  -7  47.889  10.450
   3 -11  -7  81.937  12.625
  -3 -11   7  109.64   12.67
   3  11  -7  123.85   18.17
  -2 -11   7  242.25   23.33
   2 -11  -7  256.83   22.80
   2  11  -7  203.60   30.17
   2  11  -7  250.47   24.89
   2  11  -7  274.95   18.88
  -2  11   7  230.52   24.71
   1 -11  -7  3.5882  3.6862
   1 -11  -7  4.8828  3.4423
  -1 -11   7  -1.175   5.354
  -1  11   7  -2.385   4.465
   1  11  -7  0.1641  4.0152
   1  11  -7 -0.9386  2.5203
   0 -11   7  476.88   39.74
   0 -11  -7  494.74   27.90
   0 -11  -7  484.61   30.23
   0  11  -7  508.86   34.78
   0  11  -7  475.91   29.76
   0  11   7  509.82   34.76
  -1 -11  -7  37.555   8.882
   1 -11   7  39.488  16.717
  -1  11  -7  41.481  11.389
   1  11   7  45.564  10.682
  -1  11  -7  26.071   7.665
  -2 -11  -7  296.68   21.57
  -2  11  -7  321.50   23.73
  -3 -11  -7 -0.8595  3.0862
  -3  11  -7  -3.519   3.882
   4 -12  -7  8.7545  4.2218
   4  12  -7  2.2682  3.8051
  -3 -12   7  16.440   4.574
   3 -12  -7  1.5041  4.3589
   3  12  -7  5.8399  3.2873
  -2 -12   7  23.460   7.026
  -2 -12   7  18.961   7.814
   2  12  -7  9.2992  5.5747
  -2  12   7  17.915   8.047
  -1 -12   7  27.586   8.314
   1 -12  -7  19.090   4.587
   1 -12  -7  24.088   6.865
   1  12  -7  40.019  11.507
  -1  12   7  38.928   8.304
   1  12  -7  21.154   6.554
   0 -12   7  92.474  20.474
   0 -12  -7  108.76   14.22
   0 -12  -7  100.56   11.61
   0  12   7  98.148  14.085
   0  12  -7  101.87   12.45
   0  12  -7  102.19   15.62
  -1 -12  -7  21.781   6.660
  -1  12  -7  15.141   7.032
   1  12   7  11.921   9.703
  -1  12  -7  15.433   4.839
  -2 -12  -7  89.724  10.831
  -2  12  -7  81.962  11.492
  -3 -12  -7  82.683   9.902
  -3  12  -7  55.864   8.840
   4 -13  -7  28.875   7.561
   4  13  -7  19.983   6.852
   3 -13  -7  12.328   4.430
  -3 -13   7  3.6392  3.5262
   3  13  -7  20.525   7.719
   2 -13  -7  9.2222  4.2621
   2  13  -7  21.934   7.968
  -1 -13   7  -1.615   8.469
   1 -13  -7  12.117   6.377
   1 -13  -7  5.1142  3.0899
   1  13  -7  5.7811  3.7571
  -1  13   7  -1.285   6.157
   1  13  -7  7.4748  4.7874
   0 -13   7  -0.888  11.841
   0 -13  -7  2.7294  2.6161
   0  13  -7  -3.555   3.554
   0  13  -7  4.8384  4.0183
  -1 -13  -7  8.6164  4.5862
  -1  13  -7  1.6819  2.8481
  -1  13  -7 -0.4030  6.2441
  -2 -13  -7  7.1108  3.6209
   2 -13   7  4.7293  4.6132
  -2  13  -7  9.0036  4.2959
  -3 -13  -7 -0.1681  2.5676
  -3  13  -7  0.2353  2.5031
   3 -14  -7  2.9787  3.1630
  -3 -14   7  -2.535   2.680
   3  14  -7  3.3294  3.5622
   2 -14  -7  49.770  10.625
  -2 -14   7  22.935   6.178
   2  14  -7  33.759   8.984
   1 -14  -7  8.8995  4.4992
  -1 -14   7 -0.3738  3.1389
   1 -14  -7 -0.8264  3.6591
   1  14  -7  -3.326   4.263
   1  14  -7  2.8916  4.2561
   0 -14  -7  21.771   5.376
   0  14  -7  17.949   7.773
   0  14  -7  15.332   4.970
  -1 -14  -7  14.480   4.939
   1 -14   7  21.658   5.508
  -1  14  -7  11.357   5.334
  -1  14  -7  13.413   6.436
  -2 -14  -7  9.3569  3.9631
  -2  14  -7  6.8623  3.6821
  -3 -14  -7 -0.1461  2.6596
  -3  14  -7  -2.825   1.781
  -3 -15   7  20.080   4.500
   3 -15  -7  24.472   6.919
   3  15  -7  15.530   8.206
   2 -15  -7  2.6356  3.9299
  -2 -15   7  6.5770  3.2743
   2  15  -7  2.6306  5.3729
   1 -15  -7  87.751  13.291
   1 -15  -7  70.486   9.182
  -1 -15   7  70.846   9.960
   1  15  -7  84.598  12.851
   0 -15  -7  63.111   8.605
   0 -15   7  68.833   9.117
   0  15  -7  80.285  12.293
   0  15  -7  54.040   8.087
  -1 -15  -7  85.064   9.774
   1 -15   7  67.841   8.418
  -1  15  -7  91.303  21.160
  -1  15  -7  80.770  10.100
  -2 -15  -7  -1.706   2.600
  -2  15  -7  9.4376  3.2192
  -3 -16   7  5.6409  4.6137
   3 -16  -7  8.4546  4.4358
   3  16  -7  2.6432  3.7573
  -2 -16   7  18.306   4.604
   2 -16  -7  22.919   6.068
   2  16  -7  20.018   8.099
  -1 -16   7  2.3482  2.3457
   1  16  -7  1.3724  3.6865
   0 -16  -7  23.483   5.013
   0 -16   7  17.623   4.479
   0  16  -7  18.777   5.943
   0  16  -7  29.655   8.527
  -1 -16  -7  40.871   8.717
   1 -16   7  43.490   6.351
  -1  16  -7  30.604  11.465
  -2 -16  -7  1.7132  2.5959
  -2  16  -7  0.1312  2.8523
  -2 -17   7  32.401   6.212
   2  17  -7  24.255   5.110
  -1 -17   7  94.960   9.723
   1  17  -7  69.465  11.697
   0 -17  -7  36.626   5.682
   0 -17   7  27.646   5.536
   0  17  -7  37.472   8.021
  -1 -17  -7  17.889   5.464
  -1  17  -7  30.250   6.633
   5   0  -8  5.3391  5.8969
  -5   0   8  0.9212  2.1228
  -4   0   8  271.29   25.63
   4   0  -8  228.12   30.88
  -4   0   8  275.25   19.93
   4   0  -8  269.68   21.05
   3   0  -8  166.08   17.02
   3   0  -8  154.38   25.53
  -3   0   8  194.86   17.79
   2   0  -8  53.249  15.087
   2   0  -8  36.419   8.241
  -2   0   8  37.678   9.450
   1   0  -8  184.34   24.63
   1   0  -8  189.19   17.97
   0   0  -8  32.489   7.390
   0   0  -8  42.025  10.730
  -1   0  -8  693.79   32.50
  -1   0  -8  659.99   35.49
  -2   0  -8  89.301  10.330
  -2   0  -8  82.010  12.013
  -3   0  -8  4.6363  7.7459
  -5  -1   8  334.10   20.18
  -5   1   8  299.25   19.47
   5   1  -8  328.24   25.68
   4  -1  -8  182.42   25.88
  -4  -1   8  177.87   23.04
  -4  -1   8  181.58   15.95
   4  -1  -8  197.45   17.80
   4   1  -8  214.42   27.98
  -4   1   8  210.14   17.15
   4   1  -8  193.84   18.02
   3  -1  -8  233.50   30.32
  -3  -1   8  218.74   19.28
   3  -1  -8  223.41   19.88
   3   1  -8  217.01   19.74
   3   1  -8  220.81   29.05
   3   1  -8  197.75   20.81
   2  -1  -8 1228.19   54.65
   2  -1  -8 1213.78   72.73
  -2   1   8 1285.22   54.38
   2   1  -8 1221.36   73.16
   2   1  -8 1178.84   53.72
   1  -1  -8 1372.33   74.36
   1  -1  -8 1331.69   57.50
   1   1  -8 1338.66   57.84
   1   1  -8 1373.84   73.78
   0  -1  -8  430.51   23.63
   0  -1  -8  413.02   43.53
   0   1  -8  416.29   28.50
  -1  -1  -8  126.19   12.18
  -1   1  -8  145.39   15.09
  -2  -1  -8  247.80   18.06
  -2  -1  -8  250.56   19.86
  -2   1  -8  231.71   19.67
  -3   1  -8  101.87   12.86
  -5  -2   8  13.666   4.409
  -5   2   8  9.5194  4.9061
   5   2  -8  28.806   7.495
   4  -2  -8  17.616   5.957
  -4  -2   8  4.7431  8.7874
   4  -2  -8  19.891  11.531
  -4  -2   8  15.653   4.733
   4   2  -8  8.8536  5.0230
   4   2  -8  56.203  14.780
  -4   2   8  35.508  11.156
   3  -2  -8  99.798  23.600
   3  -2  -8  84.500  13.016
   3   2  -8  82.469  20.411
   3   2  -8  96.532  14.717
   3   2  -8  103.29   13.00
   2  -2  -8  85.131  21.642
   2  -2  -8  88.706  12.196
  -2  -2   8  88.179  13.281
  -2   2   8  74.657  11.181
   2   2  -8  69.053  13.503
   2   2  -8  77.957  19.773
   1  -2  -8  309.16   23.31
   1  -2  -8  285.92   18.06
   1  -2  -8  314.20   32.53
   1   2  -8  248.86   28.43
   1   2  -8  295.47   23.43
   0  -2  -8  296.47   19.08
   0  -2  -8  276.19   22.29
   0   2  -8  291.03   23.25
  -1  -2  -8  -3.273   3.553
  -1  -2  -8  0.7000  1.7898
  -1   2  -8  -1.321   2.107
  -2  -2  -8  51.771   8.378
  -2  -2  -8  26.817   6.087
  -2   2  -8  32.440   8.288
  -3   2  -8  21.859   6.634
  -5  -3   8  -1.970   2.137
   5  -3  -8  19.066   6.554
  -5   3   8 -0.2194  1.5606
   5   3  -8  -5.963   4.650
  -5   3   8  3.1575  4.6052
   4  -3  -8  102.80   21.64
   4  -3  -8  75.686  11.464
  -4  -3   8  80.485  10.002
   4   3  -8  69.393  13.864
  -4   3   8  77.812  10.089
   4   3  -8  97.101  12.737
   4   3  -8  83.523  19.548
  -3  -3   8  15.604   8.608
   3  -3  -8  30.421  12.054
  -3  -3   8  29.397   6.661
   3  -3  -8  26.840   7.703
  -3   3   8  21.362   8.483
   3   3  -8  47.479  11.755
   3   3  -8  44.453  16.127
   3   3  -8  29.565   8.615
  -2  -3   8  1.5000  5.5569
   2  -3  -8  2.3621  3.1532
   2   3  -8  7.0745  6.7479
  -2   3   8  -3.404   4.592
   2   3  -8  1.4676  3.8831
   2   3  -8  -11.64    5.63
   1  -3  -8  52.578  15.157
   1  -3  -8  48.014   6.411
   1  -3  -8  55.399  11.501
   1   3  -8  44.214  15.491
  -1   3   8  46.338   9.768
   1   3  -8  41.331   9.584
   0  -3  -8  158.98   13.59
   0  -3  -8  172.66   16.85
  -1  -3  -8  31.047   8.455
  -1  -3  -8  22.169   9.953
  -2  -3  -8 -0.7880  1.4965
  -2  -3  -8  -1.255   4.607
  -2   3  -8  3.8882  2.2566
  -3  -3  -8  8.0859  2.7897
  -3   3  -8  0.4034  4.0836
  -5  -4   8  4.8274  2.5414
   5  -4  -8  -6.749   4.671
  -5   4   8  -11.11    5.48
   5   4  -8  -2.866   4.312
  -5   4   8  1.5962  1.9160
  -4  -4   8  0.5973  2.7163
   4  -4  -8  -4.199   2.877
   4   4  -8  -1.159   6.528
  -4   4   8  10.909   5.392
   4   4  -8  -19.24   10.75
  -3  -4   8  1.1299  2.3612
   3  -4  -8  2.8765  3.9302
   3  -4  -8  12.296   8.515
  -3  -4   8  -2.272   6.101
   3   4  -8  9.1770  5.7511
  -3   4   8  12.269   8.705
   3   4  -8  -5.923   3.498
   3   4  -8  4.9643  8.0819
   2  -4  -8  19.638   7.931
  -2  -4   8  5.8693  3.2374
  -2  -4   8  7.6829  5.4721
  -2   4   8  -2.307   3.446
   2   4  -8  0.9920  3.9796
   2   4  -8  11.955   7.202
   1  -4  -8  283.06   22.85
   1  -4  -8  274.31   18.04
  -1   4   8  306.76   23.98
   1   4  -8  268.61   29.66
   1   4  -8  280.36   22.73
   0  -4  -8  35.869   8.441
   0  -4  -8  26.416   8.802
   0   4  -8  21.879   6.658
  -1  -4  -8  68.226   9.267
  -1  -4  -8  61.099  11.394
  -1   4  -8  64.822  10.022
  -2  -4  -8  25.921   5.680
  -2  -4  -8  8.1406  5.9880
   2   4   8  48.177   9.765
  -2   4  -8  22.560   7.290
  -3  -4  -8  33.495   6.655
  -3   4  -8  26.381   6.923
   5  -5  -8  41.399   7.833
  -5  -5   8  38.422   7.553
  -5   5   8  30.010   6.236
   5   5  -8  32.959  12.121
  -4  -5   8  262.70   17.95
   4  -5  -8  258.61   21.47
   4   5  -8  258.96   23.74
   3  -5  -8  930.76   47.65
   3  -5  -8  943.31   63.47
  -3  -5   8  926.38   46.96
  -3  -5   8  947.74   39.56
   3   5  -8  922.59   48.98
  -3   5   8  984.19   49.67
   3   5  -8  931.82   43.78
  -2  -5   8  215.19   19.71
   2  -5  -8  210.99   28.21
  -2  -5   8  230.70   15.59
   2  -5  -8  233.14   21.47
  -2   5   8  236.68   21.44
   2   5  -8  234.42   20.75
   2   5  -8  213.46   20.31
   2   5  -8  230.21   30.43
   1  -5  -8  302.17   24.28
   1  -5  -8  312.99   19.49
  -1   5   8  339.58   25.84
   1   5  -8  338.54   34.10
   0  -5  -8  408.39   23.82
   0  -5  -8  369.93   26.64
   0   5  -8  391.79   27.18
  -1  -5  -8  513.33   42.82
  -1  -5  -8  522.60   28.76
   1   5   8  480.11   32.25
  -1   5  -8  537.32   32.23
  -2  -5  -8  32.022   9.632
   2   5   8  33.237   8.535
  -2   5  -8  26.058   7.590
  -3  -5  -8  105.06   10.69
  -3   5  -8  83.749  10.660
  -5  -6   8  48.294   6.990
   5  -6  -8  47.965   8.225
  -5   6   8  45.804   8.728
   5   6  -8  50.593   9.802
  -4  -6   8  7.5150  3.4540
   4  -6  -8  1.4500  3.2440
   4   6  -8  0.9620  4.5911
   3  -6  -8  3.3192  3.0256
  -3  -6   8  8.4888  3.2715
  -3  -6   8  24.217   7.412
   3   6  -8  -1.806   8.367
   3   6  -8  3.6550  5.2755
   3   6  -8  5.8858  4.3292
  -2  -6   8  -1.536   5.356
  -2  -6   8  9.4844  4.0767
   2  -6  -8  9.0885  6.1522
  -2   6   8  7.7580  7.0027
   2   6  -8  6.9746  4.2127
   2   6  -8  8.4228  5.9479
  -1  -6   8  15.678   6.387
   1   6  -8  18.850   9.678
  -1   6   8  8.3665  4.6875
   1   6  -8  9.8870  8.5381
   0  -6  -8  6.7699  3.0766
   0  -6  -8  14.058   4.914
   0   6   8  10.521   3.985
   0   6  -8  11.691   6.213
  -1  -6  -8 -0.8773  2.2694
  -1   6  -8  3.3811  3.1763
   1   6   8  -2.028   3.260
  -2  -6  -8  4.8792  2.6648
  -2   6  -8  0.0110  2.3476
   2   6   8  15.658   7.750
  -3  -6  -8  30.047   6.768
  -3   6  -8  36.331   9.439
  -5  -7   8  44.080   6.557
   5  -7  -8  40.647   6.533
   5   7  -8  46.726   8.256
  -5   7   8  36.947   5.533
   4  -7  -8  109.03   13.13
  -4  -7   8  112.43   11.24
   4   7  -8  83.740  14.015
  -3  -7   8  178.08   13.71
  -3  -7   8  192.59   20.53
   3  -7  -8  185.17   19.06
   3   7  -8  169.70   16.00
   3   7  -8  162.23   26.29
  -3   7   8  173.22   19.02
   3   7  -8  165.17   18.66
   2  -7  -8  162.61   13.00
   2  -7  -8  163.49   17.88
  -2  -7   8  158.65   17.54
   2   7  -8  142.06   14.79
   2   7  -8  181.22   18.71
   2   7  -8  173.57   27.24
  -2   7   8  171.88   19.35
   1  -7  -8  28.039   8.073
  -1  -7   8  32.397   9.284
   1  -7  -8  28.166   6.584
  -1   7   8  10.782   6.487
   1   7  -8  18.151   9.774
   1   7  -8  33.071   9.387
   0  -7  -8  346.11   22.47
   0  -7  -8  318.46   24.98
   0   7   8  376.23   32.61
   0   7  -8  375.46   26.24
  -1  -7  -8  160.34   17.19
  -1  -7  -8  161.73   15.27
  -1   7  -8  149.05   17.32
   1   7   8  148.21   17.79
  -2  -7  -8  235.27   18.39
   2   7   8  247.57   21.60
  -3  -7  -8  47.169   9.187
  -3   7  -8  39.171   8.068
  -5  -8   8  9.2355  5.8105
   5   8  -8  -4.569   4.036
  -5   8   8  -1.382   1.686
  -4  -8   8  7.5826  4.3683
   4  -8  -8  10.339   4.475
   4   8  -8  2.0569  3.7381
  -3  -8   8  157.81   19.55
   3  -8  -8  143.68   17.15
   3   8  -8  125.45   26.92
  -3   8   8  168.86   19.42
   3   8  -8  176.20   19.17
   2  -8  -8  85.791  12.431
   2  -8  -8  55.061   8.774
  -2  -8   8  93.502  15.519
   2   8  -8  76.355  13.000
   2   8  -8  63.743  10.506
   2   8  -8  92.748  21.519
  -2   8   8  64.954  13.743
   1  -8  -8  99.188  13.220
  -1  -8   8  85.975  14.445
   1  -8  -8  85.164  10.118
   1   8  -8  88.632  15.559
  -1   8   8  87.527  14.524
   1   8  -8  85.784  11.416
   0  -8  -8  18.360   7.391
   0  -8  -8  10.537   4.551
   0   8   8  12.706   5.695
   0   8  -8  18.574   6.447
  -1  -8  -8  204.43   17.20
  -1   8  -8  194.60   18.87
   1   8   8  202.25   20.08
  -2  -8  -8  61.432   9.114
  -2   8  -8  53.469  11.203
  -3  -8  -8  26.892   5.743
  -3   8  -8  13.647   5.320
   4  -9  -8  51.344  10.682
  -4  -9   8  41.755   7.592
   4   9  -8  51.895  11.325
   3  -9  -8  0.4967  2.7198
  -3  -9   8 -0.0579  3.0250
   3   9  -8 -0.9002  4.1226
   2  -9  -8  102.95   14.70
  -2  -9   8  138.63   18.72
  -2   9   8  126.75   17.11
   2   9  -8  145.05   14.34
   2   9  -8  140.21   17.55
   2   9  -8  133.67   23.61
   1  -9  -8  28.214   7.851
   1  -9  -8  25.229   7.408
  -1  -9   8  41.645  10.972
   1   9  -8  11.662   6.396
   1   9  -8  27.705   8.477
   1   9  -8   5.162  20.280
  -1   9   8  16.847   7.876
   0  -9  -8  22.212   6.200
   0  -9  -8  22.556   6.544
   0   9  -8  -10.99    9.45
   0   9   8  11.118   6.203
   0   9  -8  12.107   5.623
  -1  -9  -8  148.89   14.14
  -1   9  -8  128.34   14.98
   1   9   8  123.72   16.98
  -2   9  -8  44.698  14.313
  -3  -9  -8  151.36   12.53
  -3   9  -8  138.90   13.01
   4 -10  -8  10.558   4.468
   4  10  -8  9.5622  6.5137
   3 -10  -8  4.5217  4.4153
  -3 -10   8  3.0748  3.6165
   3  10  -8  3.8178  4.6484
  -2 -10   8  -3.392   9.098
   2 -10  -8  -4.811   3.196
   2  10  -8  -0.532  17.339
   2  10  -8  7.2467  5.6406
   2  10  -8 -0.8270  4.2632
   1 -10  -8  14.135   4.608
  -1 -10   8  20.421   8.794
   1 -10  -8  9.5012  5.5537
  -1  10   8  4.0582  5.4778
   1  10  -8  21.049   6.760
   1  10  -8  21.497   7.509
   0 -10  -8  13.402   4.398
   0 -10  -8  12.960   5.221
   0  10  -8  -1.871   8.169
   0  10  -8  12.767   4.311
   0  10   8  4.2681  5.4457
  -1 -10  -8 -0.2706  3.6749
   1  10   8  3.1884  7.1285
  -1  10  -8  2.3169  2.5552
  -2 -10  -8  3.5598  2.9406
  -2  10  -8  2.5919  2.5605
  -3 -10  -8  10.243   3.592
  -3  10  -8  5.2730  6.7037
   4 -11  -8  37.339   8.444
   4  11  -8  21.561   6.447
  -3 -11   8  1.7094  3.4548
   3 -11  -8  6.0611  2.7538
   3  11  -8  11.792   5.433
   2 -11  -8  11.800   5.964
   2  11  -8  12.969   6.272
   2  11  -8  6.3560  5.2360
  -2  11   8  32.931  11.101
  -1 -11   8  130.55   19.72
   1 -11  -8  117.60   11.58
   1 -11  -8  125.29   15.07
   1  11  -8  134.18   13.68
   1  11  -8  127.43   16.88
   0 -11  -8  10.459   3.768
   0 -11  -8  24.577   8.276
   0  11  -8  23.896   9.480
   0  11  -8  12.795   5.536
   0  11   8  2.5684  5.4313
  -1 -11  -8  22.456   6.651
  -1  11  -8  20.256   7.437
  -2 -11  -8 -0.7033  2.1402
  -2  11  -8  1.0708  1.8355
  -3 -11  -8  68.583   7.628
  -3  11  -8  66.951   8.158
   4 -12  -8  2.8457  3.0866
   4  12  -8  5.8191  3.5007
  -3 -12   8  41.422   7.941
   3 -12  -8  40.342   8.631
   3  12  -8  44.358  10.093
   2 -12  -8  -4.159   2.519
  -2 -12   8  3.1111  3.2533
   2  12  -8  13.280   5.626
   1 -12  -8  11.302   4.188
   1 -12  -8  18.266   6.248
   1  12  -8  18.538   6.732
   1  12  -8  20.409   5.379
   0 -12  -8  -7.823   7.922
   0 -12  -8  12.517   5.224
   0  12  -8  10.180   7.810
   0  12  -8  10.898   6.086
  -1 -12  -8  8.0084  4.1357
  -1  12  -8  20.236   5.750
  -2 -12  -8  9.8350  3.6813
   2 -12   8  12.537   5.163
  -2  12  -8  7.5961  3.4550
  -3 -12  -8  7.6604  3.1109
  -3  12  -8  3.7753  3.2518
   3 -13  -8  25.515   6.029
  -3 -13   8  7.6288  5.8482
   3  13  -8  10.311   6.733
  -2 -13   8  41.162   8.749
   2 -13  -8  36.775   8.825
   2  13  -8  39.707  10.429
   1 -13  -8  47.305   8.903
   1 -13  -8  55.051   8.236
   1  13  -8  32.184   9.994
   1  13  -8  49.213   9.403
   0 -13  -8  7.2626  4.5572
   0  13  -8  2.5430  6.5358
   0  13  -8  4.8645  3.8816
  -1 -13  -8  88.103   9.795
  -1  13  -8  94.090  11.218
  -2 -13  -8  38.615   7.222
  -2  13  -8  42.288   8.522
   3 -14  -8  14.226   4.988
  -3 -14   8  14.645   5.255
   3  14  -8  23.740   5.375
  -2 -14   8  19.952   5.405
   2 -14  -8  22.893   6.001
   2  14  -8  24.970   7.467
   1 -14  -8  2.1546  7.0524
  -1 -14   8  9.6498  4.2181
   1  14  -8  14.931   7.766
   1  14  -8  13.834   5.522
   0 -14  -8  21.431   5.496
   0 -14   8  11.135   3.613
   0  14  -8  2.7909  8.8488
   0  14  -8  17.144   5.099
   1 -14   8  0.9160  4.2798
  -1 -14  -8  1.6825  2.3764
  -1  14  -8  -1.187   2.197
  -2 -14  -8  5.2405  4.0592
  -2  14  -8  6.1944  3.6916
  -2 -15   8  48.588  11.017
   2 -15  -8  67.633   9.446
   2  15  -8  64.011  10.995
   1  15  -8  11.835   6.358
   0 -15  -8  58.707   7.386
   0 -15   8  71.937   8.133
   0  15  -8  64.994   8.843
   0  15  -8  70.562  12.893
  -1 -15  -8  11.539   4.978
   1 -15   8  16.083   4.745
  -1  15  -8  2.5161  3.9313
  -2 -16   8  12.308   3.773
   2  16  -8  20.694   6.946
  -1 -16   8  -1.439   2.142
   1  16  -8  -1.827   8.672
   0 -16  -8  6.4911  3.6845
   0 -16   8  14.444   4.612
  -1 -16  -8  8.8405  3.3258
  -1  16  -8  0.8626  2.8165
  -5   0   9  3.8323  2.8018
  -4   0   9  -1.172   1.699
   4   0  -9  -3.437   3.801
   3   0  -9  0.8649  3.4175
   3   0  -9   3.078  10.578
  -2   0   9  -5.094   5.258
   2   0  -9  -1.022   1.828
   2   0  -9  -9.516   8.518
   1   0  -9  -2.106   2.638
  -1   0  -9  0.5356  1.9566
  -2   0  -9  -1.465   2.740
  -5  -1   9  17.802   4.455
   4  -1  -9  63.721   9.291
  -4  -1   9  39.613   7.791
   4   1  -9  57.258  10.101
   3  -1  -9  237.48   20.47
   3  -1  -9  234.41   29.31
   3   1  -9  209.39   19.36
   3   1  -9  229.45   29.37
   2  -1  -9  -11.84    5.96
  -2  -1   9  10.546   6.045
   2  -1  -9  0.3599  2.8178
   2   1  -9  3.4901  3.4331
   2   1  -9  -3.370   9.055
   1  -1  -9  490.86   32.07
   1   1  -9  417.51   29.93
   1   1  -9  435.66   40.55
   0  -1  -9  79.101  12.348
   0   1  -9  90.745  12.178
  -1  -1  -9  238.44   17.90
  -1  -1  -9  231.44   20.12
  -1   1  -9  244.35   20.80
  -2  -1  -9  11.052   5.804
  -2   1  -9  3.5833  2.8614
  -5  -2   9  14.139   3.937
  -5   2   9  13.146   4.273
  -4  -2   9  8.7077  3.9344
   4  -2  -9  14.629   5.019
   4   2  -9  13.688   5.873
   4   2  -9  2.9243  7.9643
   3  -2  -9  94.920  20.849
  -3  -2   9  90.528  10.245
   3  -2  -9  118.14   13.37
   3   2  -9  79.630  12.602
   3   2  -9  66.243  20.138
   2  -2  -9  5.9827  4.0285
  -2   2   9  8.1407  4.8289
   2   2  -9  3.8767  7.0991
   2   2  -9 -0.2284  3.2843
   1  -2  -9  68.833  11.129
   1   2  -9  41.527  14.510
   1   2  -9  74.813  12.252
   0  -2  -9  9.3921  4.2076
   0  -2  -9  19.220   5.467
  -1  -2  -9  0.9408  2.3930
  -1  -2  -9  4.5117  2.5320
  -1   2  -9  2.3279  3.1407
  -2  -2  -9  7.8256  3.5131
  -2  -2  -9  -6.919   3.864
  -2   2  -9  2.1063  2.3857
  -3   2  -9  9.9107  7.7541
  -5  -3   9  107.33    9.38
  -5   3   9  110.03    9.87
   4  -3  -9  159.82   15.85
  -4  -3   9  172.83   13.96
   4   3  -9  136.77   17.89
   3  -3  -9  60.853  19.498
  -3  -3   9  69.771   9.491
   3  -3  -9  70.248  11.233
   3   3  -9  99.426  16.393
  -3   3   9  70.705  15.707
   3   3  -9  72.017  11.672
  -2  -3   9 1027.16   40.83
   2  -3  -9  978.94   49.27
   2  -3  -9 1023.11   68.83
   2   3  -9 1079.72   51.44
   2   3  -9 1049.08   69.58
  -2   3   9 1065.23   51.70
   1   3  -9  103.64   33.96
   1   3  -9  152.18   17.78
  -1   3   9  146.52   17.13
   0  -3  -9  608.27   30.43
   0  -3  -9  587.34   35.79
   0   3  -9  588.70   35.18
  -1  -3  -9  241.05   20.12
  -1  -3  -9  229.71   17.69
  -1   3  -9  228.52   20.29
  -2  -3  -9  205.56   18.89
  -2  -3  -9  253.53   18.12
  -2   3  -9  268.50   20.64
   2   3   9  267.98   23.22
  -3   3  -9  57.973  12.091
  -5  -4   9  7.0471  3.8134
  -5   4   9  7.7728  2.6232
  -4  -4   9  84.647   9.494
   4  -4  -9  67.071   9.749
   4   4  -9  92.754  14.495
   3  -4  -9  38.493   9.930
   3  -4  -9  18.843  13.318
  -3  -4   9  37.232   7.379
   3   4  -9  34.789   9.161
   3   4  -9  35.753  15.132
  -3   4   9  45.000  14.336
  -2  -4   9  29.477   5.761
   2  -4  -9  31.103   8.203
  -2   4   9  21.433   8.843
   2   4  -9  41.907  10.092
   2   4  -9  18.954  12.407
   1  -4  -9  31.728   9.188
   1  -4  -9  26.286   6.552
  -1   4   9  29.861   9.155
   1   4  -9   1.793  10.244
   0  -4  -9  21.066   7.819
   0  -4  -9  22.409   6.584
   0   4  -9  20.852   7.096
   0   4   9  20.954   6.656
  -1  -4  -9  50.955  10.517
  -1  -4  -9  29.453   6.527
  -1   4  -9  26.317   7.110
   1   4   9  30.697   9.101
  -2  -4  -9  4.1546  2.2138
  -2   4  -9 -0.9286  2.3213
  -3   4  -9  11.324   5.278
  -5  -5   9  84.271   8.655
  -5   5   9  94.666   8.555
   4  -5  -9  10.576   5.075
  -4  -5   9  -5.325   2.608
   4   5  -9  -4.425   6.060
  -3  -5   9  148.32   16.72
   3  -5  -9  140.49   16.61
   3   5  -9  173.52   17.25
   2  -5  -9  24.106   7.939
  -2   5   9  14.644   6.750
   2   5  -9  8.1486  9.9032
   1  -5  -9  668.17   31.62
   1  -5  -9  715.26   40.47
   1   5  -9  680.69   38.27
  -1   5   9  682.99   40.47
   1   5  -9  637.84   51.73
   0  -5  -9  42.478   9.941
   0  -5  -9  26.174   6.306
   0   5   9  31.425   8.214
   0   5  -9  41.350  11.028
  -1  -5  -9  149.70   14.19
  -1  -5  -9  157.87   15.69
  -1   5  -9  139.08   15.77
   1   5   9  158.64   18.16
  -2  -5  -9  -2.918   2.669
  -2   5  -9  -6.838   3.538
  -3   5  -9  65.617  10.408
   4   6  -9  18.508   8.908
  -3  -6   9  7.4843  4.4491
   3  -6  -9  -3.924   3.047
   3   6  -9  -6.910   5.574
   3   6  -9  2.4929  4.6883
   2  -6  -9  9.9119  5.1307
   2   6  -9   6.131  10.145
  -2   6   9  -5.257   6.259
   2   6  -9  9.5243  4.1562
   1  -6  -9  7.8458  5.9486
   1  -6  -9  19.320   6.079
   1   6  -9  13.695  13.993
  -1   6   9  20.055   7.043
   1   6  -9  12.407   4.125
   0  -6  -9  62.076   8.691
   0  -6  -9  50.227  11.461
   0   6  -9  83.464  12.197
   0   6   9  72.593  12.141
  -1  -6  -9  51.632  10.106
  -1  -6  -9  72.106   9.709
   1   6   9  58.242  13.278
  -1   6  -9  56.600  12.357
  -2  -6  -9  9.7706  3.5979
  -2   6  -9  9.2685  3.6875
  -3  -6  -9  5.3480  5.1721
  -3   6  -9  18.629   6.382
  -4  -7   9  35.046   6.706
   4  -7  -9  45.046   9.354
   4   7  -9  63.882  10.989
   3  -7  -9  0.7722  3.0849
   3   7  -9  10.805   7.267
   3   7  -9  5.6016  5.5280
   2  -7  -9  1.8414  2.7105
  -2   7   9  -1.651   7.449
   2   7  -9  5.7040  4.4562
   2   7  -9  -17.73    9.67
   1  -7  -9  74.400   9.068
   1  -7  -9  81.722  11.981
  -1   7   9  49.051  10.416
   1   7  -9  51.946  21.433
   1   7  -9  97.382  12.800
   0  -7  -9  30.928   7.331
   0  -7  -9  29.144   7.695
   0   7  -9  19.325   6.128
   0   7   9  25.623   7.442
  -1  -7  -9  17.935   4.947
  -1  -7  -9  25.444   9.682
   1   7   9  22.808   8.222
  -1   7  -9  20.889   6.536
  -2   7  -9  18.143   6.452
  -3  -7  -9  43.130   8.297
  -3   7  -9  15.480   5.055
   4  -8  -9  4.4110  3.5951
   4   8  -9  1.4080  5.8403
   3  -8  -9  18.378   6.958
  -3  -8   9  27.944   6.112
   3   8  -9  23.892   8.412
   2  -8  -9  0.6218  3.3571
  -2   8   9  9.1309  7.3783
   2   8  -9  5.9523  3.4299
   2   8  -9  6.9410  9.1693
   1  -8  -9  3.7983  3.0712
   1  -8  -9  8.2320  3.6838
  -1   8   9  12.538   6.896
   1   8  -9  1.8520  2.7610
   0  -8  -9  10.617   4.120
   0   8   9  12.446   5.237
   0   8  -9  19.427   6.638
  -1  -8  -9  12.959   4.069
  -1   8  -9  7.9810  4.2212
  -2  -8  -9 -0.6400  2.7037
  -2   8  -9  0.1352  2.3604
  -3  -8  -9 -0.1727  2.7739
  -3   8  -9  10.354   3.780
   4  -9  -9  63.730  14.497
   4   9  -9  51.673  10.691
   3  -9  -9  186.92   18.20
  -3  -9   9  188.31   14.47
   3   9  -9  180.62   19.06
   2  -9  -9  4.8199  5.2546
   2   9  -9  6.4344  4.3540
   2   9  -9  27.237   9.519
   1  -9  -9  31.154   9.635
   1  -9  -9  33.345   7.613
   1   9  -9  26.314   6.671
  -1   9   9  29.567   8.846
   0  -9  -9  71.238   9.036
   0   9  -9  78.202  11.253
  -1  -9  -9  161.11   14.73
  -1   9  -9  157.50   16.36
  -2  -9  -9  16.513   5.714
  -2   9  -9  27.908   6.306
  -3  -9  -9  46.326   5.677
  -3   9  -9  44.764   6.933
   4 -10  -9  9.6614  3.9848
  -3 -10   9  -4.493   2.986
   3  10  -9  -7.853   6.988
   2 -10  -9  55.170  11.685
   2  10  -9  54.918  12.719
   2  10  -9  71.899  10.392
   1 -10  -9  26.496   7.016
   1 -10  -9  17.676   6.383
   1  10  -9  37.370   8.851
   0 -10  -9  1.1632  2.7349
   0 -10  -9  9.4717  5.9936
   0  10  -9  0.2519  1.8931
  -1 -10  -9  5.1876  2.1903
  -1  10  -9  -2.619   2.453
  -2 -10  -9  4.4245  2.7407
  -2  10  -9  11.921   4.246
  -3 -11   9  162.92   13.35
   3 -11  -9  189.28   17.29
   3  11  -9  186.31   17.32
   2 -11  -9  12.759   5.066
   2  11  -9  10.318   8.921
   2  11  -9  12.240   8.961
   1 -11  -9  23.423   5.808
   1 -11  -9  29.407   7.326
   1  11  -9  35.344   8.326
   0 -11  -9  71.147   8.459
   0 -11  -9  55.940  12.023
   0  11  -9  56.783   8.982
  -1 -11  -9  28.474   6.009
  -1  11  -9  18.187   6.047
  -2  11  -9  24.788   7.357
   3 -12  -9  46.336  13.514
  -3 -12   9  48.763   7.702
   3  12  -9  69.221  13.723
  -2 -12   9  14.173   4.724
   2 -12  -9  16.917   5.772
   2  12  -9  10.068   8.507
   1 -12  -9 -0.1354  3.9925
   1 -12  -9  -4.805   4.024
   1  12  -9  4.1039  3.3745
   0 -12  -9  7.2588  3.2646
   0  12  -9  3.0392  3.4612
  -1 -12  -9  -3.530   2.297
  -2 -12  -9  -4.973   2.439
  -2  12  -9  3.6041  3.3680
   3 -13  -9  22.609   5.248
  -2 -13   9  21.423   6.733
   2 -13  -9  24.924   6.761
   1 -13  -9  6.4682  4.1016
  -1 -13   9  5.1225  2.9301
   1 -13  -9  12.097   6.476
   1  13  -9  5.7658  5.2269
   0 -13  -9  5.5932  3.4590
   0  13  -9  5.0151  3.9208
   1 -13   9  49.494   6.639
  -1 -13  -9  42.642   6.263
  -1  13  -9  34.927   7.180
  -2 -14   9  -1.917   2.654
   2 -14  -9  -2.716   5.659
  -1 -14   9  6.3404  3.3066
   0 -14   9  10.143   4.963
   0 -14  -9  12.514   3.603
   0  14  -9  19.523   4.291
   1 -14   9 -0.3028  3.3341
  -1 -14  -9  6.5228  2.7532
  -1  14  -9  1.2177  3.0628
  -1 -15   9  11.558   3.624
   0 -15   9  10.736   3.013
  -4   0  10  -2.692   2.122
   3   0 -10  22.758   7.161
  -2   0  10  147.63   18.47
   2   0 -10  148.92   17.12
   1   0 -10  15.216   5.220
  -1   0 -10  75.129  11.377
  -2   0 -10  33.554   7.356
  -4  -1  10  28.276   5.509
   4  -1 -10  26.930   7.587
   4   1 -10  27.646   8.169
  -4   1  10  29.853   6.087
  -3  -1  10  251.83   17.84
   3  -1 -10  275.92   21.70
   3   1 -10  261.97   22.00
  -2  -1  10  234.70   24.86
   2  -1 -10  264.55   22.77
  -2   1  10  246.24   23.25
   2   1 -10  225.05   21.37
   1  -1 -10  251.64   23.12
  -1   1  10  256.34   23.10
   1   1 -10  268.55   23.04
   0  -1 -10  185.15   18.87
   0   1 -10  163.33   16.85
  -1  -1 -10  267.59   21.15
  -1   1 -10  258.84   21.16
  -2   1 -10  66.830  10.067
  -4  -2  10  2.8054  3.7944
   4   2 -10  -6.362   4.372
  -4   2  10  -2.064   1.922
   3  -2 -10  22.905   7.406
   3   2 -10  23.294   7.334
   2  -2 -10  48.267  11.539
  -2  -2  10  39.971  10.911
   2   2 -10  42.207  10.222
   2   2 -10  36.184  16.194
  -2   2  10  60.222  11.251
   1  -2 -10  8.6762  4.1678
   1   2 -10  9.3405  4.1987
  -1   2  10  8.7622  6.2324
   0  -2 -10  3.3960  3.8372
   0   2 -10  2.8607  2.1936
  -1  -2 -10  6.7298  3.8636
  -1   2 -10  3.8336  3.1566
  -2  -2 -10  6.3765  8.4930
  -2   2 -10  2.5632  3.6755
  -4  -3  10 -0.8405  2.9905
   4  -3 -10  2.0107  5.8293
  -4   3  10  3.6065  2.1959
  -3  -3  10  -3.751   2.954
   3  -3 -10  1.0392  3.8935
   2  -3 -10  -1.345   3.542
  -2   3  10  -8.233   5.924
   2   3 -10  -11.30   10.87
   2   3 -10  -1.635   3.086
   1  -3 -10  20.590   8.187
   1   3 -10  17.741   6.609
  -1   3  10  23.841   7.996
   0  -3 -10  56.906  12.123
   0   3 -10  69.306  10.810
   0   3  10  45.127  10.375
  -1  -3 -10  26.858   8.366
  -1   3 -10  11.889   6.054
  -2   3 -10  9.2713  3.3571
  -4  -4  10  8.8874  4.2608
   4  -4 -10  14.692   5.111
  -3  -4  10  -2.134   4.198
   3  -4 -10  4.3936  3.4435
   3   4 -10  8.0358  4.1192
   2  -4 -10  38.122   9.389
   2   4 -10  53.430  22.018
   2   4 -10  55.908   9.058
  -2   4  10  68.420  15.253
   1  -4 -10  21.816   8.030
   1   4 -10  21.134   7.132
  -1   4  10  20.692   9.728
   0  -4 -10  22.108   6.986
   0  -4 -10  19.883   4.805
   0   4  10  18.294   7.950
   0   4 -10  15.867   5.849
  -1  -4 -10  0.3888  4.0938
  -1  -4 -10  13.854   5.014
  -1   4 -10  5.4093  5.3673
  -2   4 -10  16.181   5.478
  -4  -5  10  57.620  12.651
   3  -5 -10  102.51   13.44
   3   5 -10  107.83   11.50
   2  -5 -10  8.3030  5.0611
   2   5 -10  2.3909  3.8997
   1  -5 -10  337.93   26.79
  -1   5  10  364.19   29.72
   1   5 -10  356.48   25.85
   0  -5 -10  33.276   9.519
   0  -5 -10  48.050   7.046
   0   5  10  69.139  12.993
   0   5 -10  39.999   9.762
  -1  -5 -10  84.754  10.096
  -1  -5 -10  71.760  11.129
  -1   5 -10  79.057  11.655
  -2   5 -10  59.621   8.935
   4  -6 -10  11.222   4.899
   3  -6 -10  37.829   9.421
   3   6 -10  13.367   7.757
   2  -6 -10  18.344   6.005
   2   6 -10  12.196   4.984
   1  -6 -10  -3.139   3.943
   1   6 -10  1.2242  2.5736
  -1   6  10  2.4217  5.5509
   0  -6 -10  26.867   5.452
   0  -6 -10  28.311   8.419
   0   6 -10  29.040   8.700
  -1  -6 -10  -1.638   1.995
  -1  -6 -10  -5.028   4.866
  -2  -6 -10  5.4891  2.4437
  -2   6 -10  1.1021  3.1813
   4  -7 -10  105.85   10.78
   3  -7 -10  12.247   4.260
  -3  -7  10  3.2502  3.6975
   3   7 -10  19.194   7.909
   2  -7 -10  304.39   23.85
   2   7 -10  280.63   20.17
   1  -7 -10  3.3027  3.6553
   0  -7 -10  193.85   18.22
   0  -7 -10  178.65   14.47
   0   7 -10  161.44   16.83
  -1  -7 -10  2.7633  2.7529
  -1   7 -10  -1.694   1.921
  -2  -7 -10  181.23   13.61
  -2   7 -10  170.47   14.67
  -3  -8  10  0.6626  4.6749
   3  -8 -10  2.8397  3.5031
   2  -8 -10  38.922   9.104
   2   8 -10  37.565   7.834
   1  -8 -10  19.405   6.113
   1   8 -10  13.487   5.004
   0  -8 -10  80.053   9.214
   0  -8 -10  87.956  12.308
   0   8 -10  73.557  10.939
  -1  -8 -10  -1.213   1.659
  -1   8 -10  2.0768  2.0878
  -2  -8 -10  -1.955   1.922
  -2   8 -10 -0.2369  2.7152
   3  -9 -10  2.7786  3.7076
   2  -9 -10  17.010   6.282
   2   9 -10  29.530   6.920
   1  -9 -10  35.986   8.128
   1   9 -10  18.134   5.704
   0  -9 -10  -1.826   1.537
   0  -9 -10  10.530   6.747
   0   9 -10  0.3643  2.2906
  -1  -9 -10  0.4841  2.2153
  -1   9 -10  4.7353  2.9370
  -2  -9 -10  45.863   6.252
  -2   9 -10  51.083  11.577
   3 -10 -10  -5.080   3.231
   2 -10 -10  3.5520  3.0920
   2  10 -10  -6.443   4.468
   1 -10 -10  27.419   7.067
   1  10 -10  10.154   4.807
   0 -10 -10  1.9429  3.0454
   0  10 -10  10.730   4.072
  -1 -10 -10  2.7452  2.4854
  -1  10 -10  0.0042  1.9151
  -2 -10 -10  3.6642  2.4655
  -2  10 -10  -1.355   2.172
   3 -11 -10 -0.4868  2.7639
   2 -11 -10  -2.405   5.915
  -2 -11  10  11.434   4.908
   1  11 -10  -6.654   3.594
   0  11 -10  19.502   5.483
  -1 -11 -10  5.5604  3.0086
  -1  11 -10  6.5612  3.1277
   2 -12 -10  27.836   6.427
   1 -12 -10  32.689   8.865
   1  12 -10  13.613   4.210
   0 -12 -10  4.4668  2.8908
   0  12 -10  5.4072  3.3895
   1 -12  10  32.209   5.213
  -1 -12 -10  43.584   5.590
  -1  12 -10  39.615   5.989
  -1 -13  10  17.797   4.738
   0 -13 -10  41.227   5.919
   0 -13  10  60.322   6.999
   0  13 -10  36.269   6.616
  -4   0  11  2.9434  4.5116
   3   0 -11  0.2319  3.6325
  -3   0  11  2.5513  3.2655
   2   0 -11  0.0826  2.9529
  -2   0  11  -4.313   5.598
   0   0 -11  -1.263   2.412
  -4   1  11  4.6016  3.4149
  -3  -1  11  4.0034  4.3089
   3  -1 -11  13.588   4.786
  -3   1  11  0.2936  2.6771
   3   1 -11  4.1199  3.3939
   2  -1 -11  38.866   9.256
   2   1 -11  50.650   9.874
   1  -1 -11  77.760  12.104
   1   1 -11  66.014  10.215
   0  -1 -11  75.109  10.594
   0   1 -11  67.830  13.106
  -1  -1 -11  13.438   4.519
  -1   1 -11 -0.9731  3.3818
  -2   1 -11  69.305  13.600
   4  -2 -11  40.298   6.988
  -4   2  11  53.297   7.059
   3  -2 -11  31.407   7.371
   3   2 -11  21.687   6.482
   2  -2 -11  36.555   9.267
   1  -2 -11  12.184   6.076
   1   2 -11  13.331   5.628
   0  -2 -11  31.656   7.400
   0   2 -11  37.056   8.336
  -1  -2 -11  0.0368  4.0275
  -1   2 -11  3.6176  3.2901
  -2   2 -11  -7.576   3.950
   3  -3 -11  62.715   9.643
   3   3 -11  53.263   9.665
   2  -3 -11  256.42   21.80
   2   3 -11  266.00   20.05
   1  -3 -11  6.9858  3.6515
   1   3 -11  9.6171  4.1944
   0  -3 -11  361.46   24.80
   0   3 -11  357.78   24.89
  -1  -3 -11  67.343  13.434
  -1   3 -11  56.488   8.938
  -2   3 -11  148.90   12.61
   3  -4 -11  7.0065  3.4923
   3   4 -11  1.7749  3.4954
   2  -4 -11  116.60   14.41
   2   4 -11  134.68   13.18
   1  -4 -11  45.678   9.947
   1   4 -11  43.819  10.093
   0  -4 -11  -1.042   2.495
   0   4 -11  6.9119  3.6719
  -1  -4 -11  8.3760  5.8334
  -1   4 -11  16.994   4.092
  -2   4 -11  -6.046   3.648
   3  -5 -11  79.263  16.763
   3   5 -11  43.862   8.166
   2  -5 -11  37.478   9.210
   2   5 -11  50.975   7.705
   1  -5 -11  48.681  10.471
   1   5 -11  42.669   9.798
   0  -5 -11  -1.793   2.552
   0   5 -11 -0.7232  2.1443
  -1  -5 -11  44.387  10.374
  -1   5 -11  53.990   8.705
  -2   5 -11  7.3200  3.6414
   3  -6 -11  10.954   6.783
   2  -6 -11  14.193   4.960
   2   6 -11  10.620   4.323
   1  -6 -11  66.138  12.662
   1   6 -11  61.446   9.714
   0  -6 -11  17.622   5.233
   0   6 -11  17.594   5.654
  -1   6 -11  3.8857  2.4699
   3  -7 -11  6.7145  3.0932
   2  -7 -11  14.140   4.897
   2   7 -11  8.3698  5.0445
   1  -7 -11  16.390   6.841
   1   7 -11  10.059   4.239
   0  -7 -11  1.0683  3.6016
   0   7 -11  7.4321  2.4631
  -1   7 -11  12.638   4.039
   3  -8 -11  8.0313  4.9127
   2  -8 -11  0.4480  3.1954
   2   8 -11  -2.982   3.192
   1   8 -11  -2.766   2.866
   0  -8 -11  3.9299  5.1224
   0   8 -11  4.7221  2.9413
  -1   8 -11  20.305   6.154
   2  -9 -11  24.531   5.966
   1  -9 -11  67.522  10.135
   1   9 -11  65.432   8.748
   0   9 -11  11.616   5.722
  -1   9 -11  16.447   4.568
   2 -10 -11  5.1650  4.4334
  -2 -10  11  -1.919   4.537
   1 -10 -11  10.843   6.788
   1  10 -11  5.2854  3.5382
   0  10 -11  16.887   5.495
   3   0 -12  66.989   8.049
   2   0 -12  31.162   8.024
   1   0 -12  73.151   9.742
   0   0 -12  4.0358  4.3106
  -1   0 -12  93.551  11.363
   3  -1 -12  4.9970  2.9593
   3   1 -12  -5.281   2.771
   2  -1 -12  3.8236  1.7795
   2   1 -12 -0.1415  2.1274
   1  -1 -12  42.713   6.721
   1   1 -12  27.785   6.290
   0  -1 -12  9.5554  4.4104
   0   1 -12  19.332   5.040
  -1  -1 -12  34.886   6.536
  -1   1 -12  49.529   7.009
   2   2 -12  3.8152  3.9023
   1  -2 -12  66.991   9.859
   1   2 -12  76.383   9.756
   0  -2 -12  8.7856  5.0937
   0   2 -12  -4.649   2.288
  -1   2 -12  1.7651  3.3840
   2   3 -12  54.056   8.010
   1  -3 -12  14.418   5.298
   1   3 -12  26.711   7.478
   0  -3 -12  -3.190   2.572
   0   3 -12  -1.154   1.689
  -1   3 -12  -4.039   2.176
   2  -4 -12 -0.2719  3.1630
   2   4 -12  4.5102  2.7455
   1  -4 -12  23.677   7.664
   1   4 -12  20.799   4.831
   0  -4 -12  11.658   3.628
   0   4 -12  12.413   5.720
  -1   4 -12  64.455   7.452
   2  -5 -12  14.475   5.421
   2   5 -12  9.0801  3.5336
   1  -5 -12  1.4324  2.0619
   1   5 -12  4.1325  2.2457
   0  -5 -12 -0.0623  4.6133
   0   5 -12 -0.1429  2.3364
   2  -6 -12  14.149   4.752
   2   6 -12  4.7492  3.4749
   1  -6 -12  24.874   5.716
   1   6 -12  15.671   4.268
   0   6 -12  10.708   3.641
   1  -7 -12  19.246   4.835
   1   7 -12  14.952   3.531
   0   0   0    0.00    0.00   0
;
_shelx_hkl_checksum     6858
_shelx_res_file
;
TITL Cu_scan                                New:P21/c
    shelx.res
    created by SHELXL-2018/3 at 13:37:28 on 03-Jul-2020
CELL  1.54178   5.6085  18.1641  10.6884   90.000   97.860   90.000
ZERR     2.00   0.0004   0.0011   0.0007    0.000    0.004    0.000
LATT   1
SYMM  - X, 1/2 + Y, 1/2 - Z
SFAC  C    H    N    O    S
UNIT  32 60 8 16 4
MERG   2
FMAP   2
PLAN   20
SIZE     0.071   0.115   0.200
ACTA
BOND   $H
CONF
L.S.   5
WGHT    0.030300    0.887700
FVAR       0.79642
S1    5   -0.010514    0.324076    0.279090    11.00000    0.04134    0.04082 =
         0.03500    0.00482    0.01277    0.00838
O1    4    0.017790    0.360817    0.161956    11.00000    0.06321    0.05390 =
         0.04038    0.01526    0.01742    0.01045
O2    4   -0.055575    0.375540    0.376905    11.00000    0.09689    0.06477 =
         0.04635   -0.00334    0.01951    0.03810
O3    4   -0.185278    0.264602    0.262217    11.00000    0.04068    0.06862 =
         0.07138    0.01636    0.00464   -0.00969
N1    3    0.437918    0.123772    0.418638    11.00000    0.04079    0.03161 =
         0.03127   -0.00063    0.00869    0.00448
N2    3    0.469276    0.037575    0.283467    11.00000    0.05269    0.03350 =
         0.03439   -0.00358    0.01144    0.00727
C1    1    0.267993    0.280514    0.331730    11.00000    0.03623    0.03677 =
         0.04470    0.00293    0.01162    0.00236
AFIX  23
H1A   2    0.295761    0.242246    0.272092    11.00000   -1.20000
H1B   2    0.396416    0.316390    0.333023    11.00000   -1.20000
AFIX   0
C2    1    0.277839    0.246727    0.462156    11.00000    0.05276    0.03711 =
         0.03324   -0.00366    0.00952    0.00632
AFIX  23
H2A   2    0.126464    0.222028    0.468117    11.00000   -1.20000
H2B   2    0.296498    0.285719    0.524741    11.00000   -1.20000
AFIX   0
C3    1    0.482377    0.191916    0.492254    11.00000    0.04878    0.03970 =
         0.03403   -0.00710   -0.00078    0.00473
AFIX  23
H3A   2    0.631092    0.214116    0.473993    11.00000   -1.20000
H3B   2    0.501309    0.180196    0.581604    11.00000   -1.20000
AFIX   0
C4    1    0.263736    0.072259    0.432024    11.00000    0.04858    0.04854 =
         0.03886    0.00164    0.01804   -0.00051
AFIX  43
H4    2    0.152627    0.074210    0.489045    11.00000   -1.20000
AFIX   0
C5    1    0.283428    0.018607    0.347676    11.00000    0.05629    0.03914 =
         0.04737   -0.00145    0.01381   -0.00625
AFIX  43
H5    2    0.188704   -0.023476    0.335243    11.00000   -1.20000
AFIX   0
C6    1    0.558585    0.101263    0.327199    11.00000    0.04312    0.03911 =
         0.03482    0.00285    0.01261    0.00256
AFIX  43
H6    2    0.685369    0.126268    0.298589    11.00000   -1.20000
AFIX   0
C7    1    0.556240   -0.004874    0.180208    11.00000    0.07219    0.04339 =
         0.04132   -0.00810    0.01555    0.01703
AFIX  23
H7A   2    0.517965   -0.056495    0.189484    11.00000   -1.20000
H7B   2    0.729934   -0.000435    0.187416    11.00000   -1.20000
AFIX   0
C8    1    0.447104    0.020867    0.051823    11.00000    0.05645    0.04448 =
         0.03885   -0.00831    0.01029    0.00787
AFIX   3
H8A   2    0.274204    0.013577    0.041893    11.00000   -1.20000
H8B   2    0.477584    0.073117    0.043983    11.00000   -1.20000
AFIX   0
O4    4    0.944981    0.136099    0.139753    11.00000    0.15444    0.08175 =
         0.06727   -0.00226    0.04742   -0.03552
AFIX   3
H4A   2    0.944211    0.132449    0.060413    11.00000   -1.50000
H4B   2    0.898201    0.179850    0.150683    11.00000   -1.50000
AFIX   0
HKLF 4
REM  Cu_scan                                New:P21/c
REM wR2 = 0.1093, GooF = S = 1.107, Restrained GooF = 1.107 for all data
REM R1 = 0.0477 for 1483 Fo > 4sig(Fo) and 0.0641 for all 1841 data
REM 136 parameters refined using 0 restraints
END
WGHT      0.0303      0.8885
REM Highest difference peak  0.398,  deepest hole -0.293,  1-sigma level  0.053
Q1    1   0.7587  0.1498  0.0865  11.00000  0.05    0.40
Q2    1   0.1302  0.3009  0.3052  11.00000  0.05    0.20
Q3    1   0.3310  0.0534  0.0212  11.00000  0.05    0.20
Q4    1   0.3048  0.1183  0.3957  11.00000  0.05    0.18
Q5    1   0.7177 -0.0910  0.1134  11.00000  0.05    0.16
Q6    1   0.0474  0.3699  0.3554  11.00000  0.05    0.16
Q7    1   0.4444  0.1640  0.5782  11.00000  0.05    0.16
Q8    1   0.0832  0.1147  0.4818  11.00000  0.05    0.16
Q9    1   0.2612 -0.0465  0.3140  11.00000  0.05    0.16
Q10   1   0.6944 -0.0517  0.1990  11.00000  0.05    0.15
Q11   1   0.1866 -0.0537  0.4225  11.00000  0.05    0.15
Q12   1   0.0379  0.3826  0.4307  11.00000  0.05    0.15
Q13   1   0.2365  0.0943  0.5469  11.00000  0.05    0.15
Q14   1   1.0669  0.0561  0.2060  11.00000  0.05    0.15
Q15   1  -0.0425  0.2422  0.2545  11.00000  0.05    0.15
Q16   1   0.4283  0.0768  0.2512  11.00000  0.05    0.14
Q17   1   0.0791 -0.0614  0.2185  11.00000  0.05    0.14
Q18   1   0.7881  0.1829 -0.0025  11.00000  0.05    0.14
Q19   1   0.1549  0.3972  0.1843  11.00000  0.05    0.14
Q20   1   0.5096  0.3040  0.5514  11.00000  0.05    0.14
;
_shelx_res_checksum     23321
