# Supplementary material for: Crystal structure of zwitterionic 3,3′-[1,1′-(butane-1,4-di­yl)bis­(1H-imidazol-3-ium-3,1-di­yl)]bis­(propane-1-sulfonate) dihydrate
Source: Acta Crystallogr E Crystallogr Commun. 2020 Jul 24;76(Pt 8):1353–6. doi: 10.1107/S2056989020009779 (PMC7405557; doi:10.1107/S2056989020009779)
Supplement: Supplementary file 3 [file e-76-01353-Isup4.hkl]

data_I                                                                          
_shelx_title ' Cu_scan                                New:P21/c'                
_shelx_refln_list_code          4                                               
_shelx_F_calc_maximum      126.17                                               
_exptl_crystal_F_000       500.00                                               
_reflns_d_resolution_high  0.8388                                               
                                                                                
loop_                                                                           
 _space_group_symop_operation_xyz                                               
 'x, y, z'                                                                      
 '-x, y+1/2, -z+1/2'                                                            
 '-x, -y, -z'                                                                   
 'x, -y-1/2, z-1/2'                                                             
                                                                                
_cell_length_a     5.6085                                                       
_cell_length_b    18.1641                                                       
_cell_length_c    10.6884                                                       
_cell_angle_alpha  90.000                                                       
_cell_angle_beta   97.860                                                       
_cell_angle_gamma  90.000                                                       
                                                                                
_shelx_F_squared_multiplier     1.000                                           
                                                                                
loop_                                                                           
 _refln_index_h                                                                 
 _refln_index_k                                                                 
 _refln_index_l                                                                 
 _refln_F_squared_calc                                                          
 _refln_F_squared_meas                                                          
 _refln_F_squared_sigma                                                         
 _refln_observed_status                                                         
   1   0   0         22.82         30.56         2.44 o                         
   2   0   0       8453.44       8063.86       147.48 o                         
   3   0   0        325.42        347.21        13.45 o                         
   4   0   0       3430.86       3590.99        70.05 o                         
   5   0   0        135.35        150.11        11.43 o                         
   6   0   0         38.27         41.04         8.38 o                         
   1   1   0        421.36        328.37         6.16 o                         
   2   1   0       2769.93       2858.51        48.36 o                         
   3   1   0        477.93        469.95         9.98 o                         
   4   1   0          1.99          2.05         1.54 o                         
   5   1   0         59.11         50.85         5.46 o                         
   6   1   0        156.90        162.08        10.54 o                         
   0   2   0        865.93        859.16        22.54 o                         
   1   2   0       9492.20       8999.75       155.60 o                         
   2   2   0        230.15        261.79         9.13 o                         
   3   2   0        436.30        418.61         9.54 o                         
   4   2   0        123.02        115.64         7.18 o                         
   5   2   0        125.08        129.77         8.05 o                         
   6   2   0         90.10         95.82         8.66 o                         
   1   3   0         42.56         40.19         2.16 o                         
   2   3   0         14.74         12.75         2.04 o                         
   3   3   0          5.22          6.16         1.29 o                         
   4   3   0        290.00        276.63         9.76 o                         
   5   3   0          0.58          8.64         2.95 o                         
   6   3   0         13.93          9.16         6.78 o                         
   0   4   0          3.27          8.11         2.73 o                         
   1   4   0       7906.75       7528.81       154.86 o                         
   2   4   0       7697.91       7580.51       113.76 o                         
   3   4   0       1079.02       1155.05        16.44 o                         
   4   4   0          0.84         -1.32         1.54 o                         
   5   4   0        131.28        142.42         8.81 o                         
   6   4   0          2.87         10.15         3.92 o                         
   1   5   0       2060.53       2046.71        44.11 o                         
   2   5   0         32.00         29.84         3.29 o                         
   3   5   0          7.67         23.05         2.56 o                         
   4   5   0        356.34        376.32        13.30 o                         
   5   5   0        175.86        180.52        10.81 o                         
   6   5   0         34.10         27.58         6.30 o                         
   0   6   0       2212.34       2073.17        62.98 o                         
   1   6   0        890.85        813.63        19.98 o                         
   2   6   0       5792.80       5909.63        63.88 o                         
   3   6   0        754.58        726.03        12.81 o                         
   4   6   0        277.91        282.79        13.72 o                         
   5   6   0        119.69        139.94        11.19 o                         
   6   6   0        108.99        142.66        13.73 o                         
   1   7   0        150.85        138.90         8.53 o                         
   2   7   0         23.59         28.18         2.85 o                         
   3   7   0         98.94        139.23         5.95 o                         
   4   7   0        311.83        253.82        24.78 o                         
   5   7   0          0.11         -3.12         5.26 o                         
   6   7   0         35.64         29.91         5.54 o                         
   0   8   0       2652.75       2573.05        56.67 o                         
   1   8   0          5.89          5.36         1.59 o                         
   2   8   0        110.90         85.87         3.77 o                         
   3   8   0         52.19         40.79         4.22 o                         
   4   8   0        175.02        138.81         9.47 o                         
   5   8   0         10.53         10.13         4.30 o                         
   6   8   0         92.21         89.18         8.19 o                         
   1   9   0          5.37          6.82         1.31 o                         
   2   9   0        774.26        805.41        14.77 o                         
   3   9   0         69.65         67.47         4.80 o                         
   4   9   0          2.08          0.90         1.81 o                         
   5   9   0        152.55        168.83        11.87 o                         
   6   9   0         10.07         10.44         2.96 o                         
   0  10   0         22.66         29.02         3.15 o                         
   1  10   0        976.21       1042.75        15.74 o                         
   2  10   0         67.63         90.13         7.01 o                         
   3  10   0          6.91         15.63         4.41 o                         
   4  10   0          0.55          2.44         2.27 o                         
   5  10   0          0.00         -0.33         3.71 o                         
   1  11   0         24.54         25.85         2.52 o                         
   2  11   0         32.26         34.79         3.80 o                         
   3  11   0         59.04         69.45         5.81 o                         
   4  11   0        114.40        109.19         8.41 o                         
   5  11   0          2.67          8.32         2.64 o                         
   0  12   0          1.10          5.28         3.17 o                         
   1  12   0        195.48        195.99         7.27 o                         
   2  12   0        102.24        107.45         6.26 o                         
   3  12   0        172.83        163.41         8.83 o                         
   4  12   0         41.27         48.23         7.39 o                         
   5  12   0         72.45         81.47         9.55 o                         
   1  13   0         14.11         10.59         2.00 o                         
   2  13   0          3.71          5.24         2.33 o                         
   3  13   0          7.41          8.63         2.78 o                         
   4  13   0         11.68          6.08         3.67 o                         
   5  13   0          6.17         -0.72         9.89 o                         
   0  14   0        290.54        293.43        14.43 o                         
   1  14   0          3.75          5.46         2.12 o                         
   2  14   0        544.16        547.56        17.34 o                         
   3  14   0         25.77         23.69         3.99 o                         
   4  14   0        113.21        132.53         9.11 o                         
   5  14   0         52.04         52.59         6.21 o                         
   1  15   0         58.35         52.18         5.27 o                         
   2  15   0         12.84         15.18         3.54 o                         
   3  15   0          1.89          1.16         4.51 o                         
   4  15   0         46.58         35.43         5.15 o                         
   0  16   0        316.14        329.59        16.36 o                         
   1  16   0         71.05         76.27         6.04 o                         
   2  16   0        130.28        140.81        12.82 o                         
   3  16   0         41.51         52.34         6.45 o                         
   4  16   0          8.85         10.53         4.59 o                         
   1  17   0         49.33         47.00         6.30 o                         
   2  17   0        125.91        121.17        10.75 o                         
   3  17   0          0.39          0.80         3.50 o                         
   4  17   0         35.32         29.75         8.39 o                         
   0  18   0          8.20          7.12         4.52 o                         
   1  18   0         25.86         28.77         6.04 o                         
   2  18   0          3.33         -0.99         2.85 o                         
   3  18   0         37.80         57.62         8.75 o                         
   1  19   0         25.23         32.64         5.32 o                         
   2  19   0         13.42         17.65         4.14 o                         
   3  19   0          0.06         -2.08         2.57 o                         
   0  20   0        248.43        240.91        16.01 o                         
   1  20   0        140.11        144.08        10.20 o                         
   2  20   0         42.69         70.88         7.68 o                         
   1  21   0          5.03         -3.02         3.18 o                         
  -6   1   1          1.14          0.54         5.76 o                         
  -5   1   1         42.69         48.23         4.95 o                         
  -4   1   1          6.50          8.54         2.42 o                         
  -3   1   1         11.83          8.61         1.63 o                         
  -2   1   1        554.15        497.72        17.90 o                         
  -1   1   1       1943.13       1849.71        54.85 o                         
   0   1   1         73.06         64.53         2.31 o                         
   1   1   1         67.68         55.65         4.40 o                         
   2   1   1        364.04        354.57        10.99 o                         
   3   1   1         80.05         85.86         4.51 o                         
   4   1   1         48.94         54.34         5.03 o                         
   5   1   1          1.52          1.69         2.23 o                         
   6   1   1          4.54          7.96         5.44 o                         
  -6   2   1        141.03        148.81         9.77 o                         
  -5   2   1         53.66         39.72         4.44 o                         
  -4   2   1        246.22        228.47         8.50 o                         
  -3   2   1        598.30        619.68        13.11 o                         
  -2   2   1        186.82        181.06         9.35 o                         
  -1   2   1       4432.57       4354.90        88.95 o                         
   0   2   1        670.02        733.18        14.93 o                         
   1   2   1      15919.54      15702.17       275.83 o                         
   2   2   1       1861.67       1827.06        34.40 o                         
   3   2   1       2535.26       2593.14        30.64 o                         
   4   2   1        492.43        430.92        12.53 o                         
   5   2   1        485.23        519.92        16.72 o                         
   6   2   1        102.19         86.47        20.46 o                         
  -6   3   1         59.28         72.92         7.36 o                         
  -5   3   1          0.29          1.36         3.13 o                         
  -4   3   1          7.69          3.12         1.37 o                         
  -3   3   1        942.54        982.38        16.92 o                         
  -2   3   1        428.42        459.76        12.34 o                         
  -1   3   1       3058.79       2848.06        58.48 o                         
   0   3   1        232.78        173.14        18.20 o                         
   1   3   1       7900.06       7570.01       172.59 o                         
   2   3   1       1375.79       1585.20        28.13 o                         
   3   3   1        100.77        101.33         4.28 o                         
   4   3   1          0.57         -0.48         3.26 o                         
   5   3   1          0.23          2.28         2.81 o                         
   6   3   1         34.93         33.61        10.97 o                         
  -6   4   1         57.95         56.34        19.01 o                         
  -5   4   1        147.42        153.76         7.47 o                         
  -4   4   1       1387.19       1405.18        26.25 o                         
  -3   4   1          7.31          3.03         1.86 o                         
  -2   4   1        853.93        840.24        18.51 o                         
  -1   4   1       1378.15       1335.22        20.35 o                         
   0   4   1      12241.79      10748.20       254.67 o                         
   1   4   1         44.92         35.36         3.37 o                         
   2   4   1       1423.88       1475.21        22.58 o                         
   3   4   1       1472.67       1375.48        21.62 o                         
   4   4   1        493.29        460.01        14.95 o                         
   5   4   1        176.84        179.00        10.57 o                         
   6   4   1         52.77         48.90         8.13 o                         
  -6   5   1          0.74          3.89         4.39 o                         
  -5   5   1         91.35         72.27         6.87 o                         
  -4   5   1          2.24          5.24         1.68 o                         
  -3   5   1         45.00         23.46         2.46 o                         
  -2   5   1          6.41         11.82         2.49 o                         
  -1   5   1        219.75        224.93         8.38 o                         
   0   5   1        488.15        516.01        14.09 o                         
   1   5   1        789.91        790.87        17.13 o                         
   2   5   1        144.75        169.05         7.43 o                         
   3   5   1         12.91         26.86         2.80 o                         
   4   5   1          1.83          2.81         6.31 o                         
   5   5   1         10.81          5.92         3.55 o                         
   6   5   1         57.43         61.16         8.12 o                         
  -6   6   1          0.05          6.38         2.77 o                         
  -5   6   1        157.60        151.59        10.68 o                         
  -4   6   1          1.64          0.25         2.86 o                         
  -3   6   1        302.31        332.09         9.40 o                         
  -2   6   1         80.37         95.09         4.50 o                         
  -1   6   1        198.86        182.87         7.64 o                         
   0   6   1        176.05        132.72         6.39 o                         
   1   6   1         67.09        101.24         5.54 o                         
   2   6   1        102.57        118.88         4.66 o                         
   3   6   1        277.15        286.75         8.35 o                         
   4   6   1          0.54          0.17         3.03 o                         
   5   6   1          9.02          5.01         4.07 o                         
   6   6   1          0.09         13.76         7.93 o                         
  -6   7   1         35.39         43.66         6.35 o                         
  -5   7   1          2.80          6.50         3.48 o                         
  -4   7   1          9.56         13.45         3.00 o                         
  -3   7   1        122.39        131.85         6.19 o                         
  -2   7   1         27.90         32.72         3.47 o                         
  -1   7   1          0.32          0.01         0.98 o                         
   0   7   1        734.52        702.53        17.86 o                         
   1   7   1         31.48         36.70         2.75 o                         
   2   7   1        321.45        317.93         8.64 o                         
   3   7   1          3.74          3.92         1.92 o                         
   4   7   1          6.03          7.09         2.29 o                         
   5   7   1         15.75          2.55         3.18 o                         
   6   7   1         16.44         26.65         5.19 o                         
  -6   8   1         29.17         21.19         7.79 o                         
  -5   8   1         99.33         88.41        19.55 o                         
  -4   8   1          0.59          3.23         3.18 o                         
  -3   8   1        373.41        397.72        11.83 o                         
  -2   8   1        907.76        994.40        17.63 o                         
  -1   8   1        342.14        333.34         9.11 o                         
   0   8   1         15.28         26.57         3.55 o                         
   1   8   1        775.30        830.62        14.55 o                         
   2   8   1        971.30        957.45        17.11 o                         
   3   8   1        366.19        382.37        10.92 o                         
   4   8   1         81.86         66.14         6.08 o                         
   5   8   1        104.25        107.89        19.29 o                         
   6   8   1         16.72          4.13        11.33 o                         
  -6   9   1          1.20         -0.38         2.82 o                         
  -5   9   1        136.88        124.72        10.79 o                         
  -4   9   1          2.12          6.32         2.36 o                         
  -3   9   1         15.20         21.46         3.10 o                         
  -2   9   1         42.73         62.14         4.10 o                         
  -1   9   1         22.66         15.50         1.87 o                         
   0   9   1         45.49         40.99         2.94 o                         
   1   9   1         41.18         41.91         3.30 o                         
   2   9   1        256.37        242.61         7.16 o                         
   3   9   1         20.72         16.87         2.55 o                         
   4   9   1         27.34         32.59         4.58 o                         
   5   9   1         26.23         24.39         6.69 o                         
  -5  10   1         67.96         91.20        10.97 o                         
  -4  10   1        204.59        201.81         9.59 o                         
  -3  10   1        835.38        863.43        19.61 o                         
  -2  10   1       1741.58       1751.42        26.34 o                         
  -1  10   1          3.70          5.26         1.37 o                         
   0  10   1        602.69        617.53        11.40 o                         
   1  10   1         15.91         13.49         1.91 o                         
   2  10   1        848.65        894.34        15.82 o                         
   3  10   1         71.92         81.05         6.24 o                         
   4  10   1        108.22        121.55         9.29 o                         
   5  10   1         69.47         94.14         9.93 o                         
  -5  11   1         72.45         82.23         8.90 o                         
  -4  11   1        389.93        373.90        13.42 o                         
  -3  11   1          1.81         -2.63         3.74 o                         
  -2  11   1        215.82        205.22         8.81 o                         
  -1  11   1         27.81         36.48         3.55 o                         
   0  11   1          3.30          6.92         1.94 o                         
   1  11   1         11.03          9.31         2.03 o                         
   2  11   1          0.62          3.94         1.68 o                         
   3  11   1        123.99        120.68         7.05 o                         
   4  11   1        288.33        270.06        12.64 o                         
   5  11   1         14.24          8.21         3.41 o                         
  -5  12   1         29.67         27.13         6.24 o                         
  -4  12   1          0.95          0.06         2.98 o                         
  -3  12   1        305.94        274.49        11.35 o                         
  -2  12   1        318.67        292.24        10.99 o                         
  -1  12   1        594.45        618.70        14.19 o                         
   0  12   1         71.60         89.05         5.19 o                         
   1  12   1        168.96        185.33         6.50 o                         
   2  12   1        152.82        147.75         7.10 o                         
   3  12   1         64.69         68.27         5.42 o                         
   4  12   1         40.80         44.49         6.15 o                         
   5  12   1          4.33          6.01         3.62 o                         
  -5  13   1         82.41         93.22         7.76 o                         
  -4  13   1         14.49         19.85         5.08 o                         
  -3  13   1        462.22        403.31        13.63 o                         
  -2  13   1        149.98        170.59         8.96 o                         
  -1  13   1        411.83        414.99        11.09 o                         
   0  13   1         32.61         35.01         3.29 o                         
   1  13   1        353.38        388.37        10.00 o                         
   2  13   1         15.36         12.77         2.37 o                         
   3  13   1          0.02         -2.39         2.39 o                         
   4  13   1          1.59          5.79         2.86 o                         
   5  13   1         41.30         41.28        14.37 o                         
  -5  14   1        117.34        118.48        10.11 o                         
  -4  14   1          2.35         -2.23         2.23 o                         
  -3  14   1         90.50         88.49         6.78 o                         
  -2  14   1          1.26          0.47         1.90 o                         
  -1  14   1         16.91         15.56         2.67 o                         
   0  14   1         37.19         37.44         3.93 o                         
   1  14   1          1.14          5.13         1.72 o                         
   2  14   1         34.41         30.43         3.98 o                         
   3  14   1        235.90        224.87        11.22 o                         
   4  14   1         71.19         64.99         7.52 o                         
  -4  15   1          9.44          8.47         6.14 o                         
  -3  15   1          1.98          3.08         2.50 o                         
  -2  15   1         25.66         16.15         3.86 o                         
  -1  15   1          2.56          0.93         2.66 o                         
   0  15   1         23.23         11.74         3.13 o                         
   1  15   1         37.16         36.13         4.70 o                         
   2  15   1          0.08          6.07         2.89 o                         
   3  15   1          0.16          4.18         2.49 o                         
   4  15   1         47.82         50.06         6.28 o                         
  -4  16   1        130.32        125.09         9.32 o                         
  -3  16   1        105.07        104.28         8.22 o                         
  -2  16   1         21.05         26.44         4.90 o                         
  -1  16   1        502.08        508.82        14.75 o                         
   0  16   1        235.49        260.48        10.30 o                         
   1  16   1        242.94        225.58        11.02 o                         
   2  16   1          0.95         -0.35         5.33 o                         
   3  16   1        186.99        197.56        12.09 o                         
   4  16   1         22.03         25.29         4.69 o                         
  -4  17   1         37.20         37.08         5.23 o                         
  -3  17   1         38.34         36.17         4.92 o                         
  -2  17   1        120.42        122.60        13.99 o                         
  -1  17   1        119.73        120.67         8.31 o                         
   0  17   1          3.54         10.42         5.47 o                         
   1  17   1         24.93         25.50         4.37 o                         
   2  17   1          6.16          0.62         4.38 o                         
   3  17   1          9.68         14.56         5.98 o                         
  -3  18   1          2.36          1.15         6.92 o                         
  -2  18   1        334.05        310.56        16.34 o                         
  -1  18   1          3.35          6.25         4.75 o                         
   0  18   1        244.80        234.83        14.34 o                         
   1  18   1        268.23        288.83        13.74 o                         
   2  18   1        221.83        198.55        21.44 o                         
   3  18   1          3.54          9.27         3.28 o                         
  -3  19   1         17.92         20.04         3.77 o                         
  -2  19   1          4.80          2.00         2.82 o                         
  -1  19   1        163.60        166.61        10.16 o                         
   0  19   1         15.69         10.15         3.92 o                         
   1  19   1         23.99         18.42         6.18 o                         
   2  19   1         24.48         29.34         6.23 o                         
   3  19   1         10.64          5.61         2.85 o                         
  -2  20   1          6.67         14.78         4.37 o                         
  -1  20   1         13.66         11.18         7.14 o                         
   0  20   1          0.18          5.94         5.12 o                         
   1  20   1         61.23         55.29        11.04 o                         
   2  20   1          4.16          2.03         8.42 o                         
  -1  21   1          1.89          0.54         3.64 o                         
   0  21   1          9.62          6.43         5.30 o                         
   1  21   1          0.57          0.30         2.69 o                         
  -6   0   2         16.96         28.97         6.28 o                         
  -5   0   2        820.40        819.77        26.37 o                         
  -4   0   2        370.07        404.43        17.63 o                         
  -3   0   2          2.04          7.32         3.06 o                         
  -2   0   2        325.28        274.90        11.06 o                         
   0   0   2       5559.16       4741.29       461.82 o                         
   1   0   2        407.08        390.48        15.89 o                         
   2   0   2       3220.69       3323.19        96.41 o                         
   3   0   2       1572.71       1688.91        36.56 o                         
   4   0   2        368.84        344.26        15.57 o                         
  -6   1   2          0.84          3.94         2.65 o                         
  -5   1   2         49.86         43.83         6.82 o                         
  -4   1   2          8.81          6.11         1.89 o                         
  -3   1   2         24.20         27.78         3.63 o                         
  -2   1   2          2.00          2.18         1.17 o                         
  -1   1   2        240.40        241.14         8.19 o                         
   0   1   2       4009.17       3835.43        45.85 o                         
   1   1   2       4945.10       5071.31       175.82 o                         
   2   1   2        358.01        346.44        11.21 o                         
   3   1   2          1.66         11.79         2.30 o                         
   4   1   2        290.66        270.21         9.75 o                         
   5   1   2         22.82         38.26         5.68 o                         
  -6   2   2         17.82         20.48         3.69 o                         
  -5   2   2        339.22        346.34        11.99 o                         
  -4   2   2         41.73         32.03         3.62 o                         
  -3   2   2        238.18        243.80         7.32 o                         
  -2   2   2         44.37         58.27         4.24 o                         
  -1   2   2       4401.45       4059.65       127.26 o                         
   0   2   2        224.68        207.52         6.34 o                         
   1   2   2       5714.62       5490.60        90.28 o                         
   2   2   2         41.45         51.26         4.37 o                         
   3   2   2        191.54        191.62         6.30 o                         
   4   2   2         21.87         21.17         3.93 o                         
   5   2   2        259.19        255.97        13.72 o                         
  -6   3   2         54.82         48.53         6.37 o                         
  -5   3   2          5.06          7.53         2.44 o                         
  -4   3   2          1.38         -0.59         1.72 o                         
  -3   3   2         40.67         48.64         3.60 o                         
  -2   3   2        103.41         82.79        10.61 o                         
  -1   3   2       2289.56       2121.42        74.94 o                         
   0   3   2        160.02        160.82         5.91 o                         
   1   3   2        511.92        487.40        12.88 o                         
   2   3   2       1011.30       1035.72        20.54 o                         
   3   3   2        165.92        172.34         5.83 o                         
   4   3   2          9.63          9.90         2.96 o                         
   5   3   2         10.99         18.99         6.86 o                         
  -6   4   2         13.34         18.39         3.69 o                         
  -5   4   2         33.35         30.68         3.84 o                         
  -4   4   2         23.92         18.69         2.51 o                         
  -3   4   2       1242.81       1291.46        21.07 o                         
  -2   4   2        579.17        598.38        11.61 o                         
  -1   4   2         16.38         12.89         2.00 o                         
   0   4   2         21.86         34.86         3.10 o                         
   1   4   2       2521.94       2365.64        45.10 o                         
   2   4   2        332.39        371.13         8.38 o                         
   3   4   2        403.40        428.48        10.33 o                         
   4   4   2        268.31        289.17        10.98 o                         
   5   4   2         41.78         38.50         7.09 o                         
  -6   5   2          0.43         -0.40         5.43 o                         
  -5   5   2        137.67        129.29         6.85 o                         
  -4   5   2         60.75         74.56         5.86 o                         
  -3   5   2         90.22         90.01         4.92 o                         
  -2   5   2          1.27          0.88         1.15 o                         
  -1   5   2       1532.98       1586.43        25.25 o                         
   0   5   2       1385.99       1383.41        25.93 o                         
   1   5   2        102.25        119.88         5.89 o                         
   2   5   2        888.05        956.71        15.80 o                         
   3   5   2        328.21        365.20         9.71 o                         
   4   5   2        104.70        123.46         8.15 o                         
   5   5   2          0.39         -1.80         3.66 o                         
  -6   6   2         11.38         27.19         6.06 o                         
  -5   6   2         43.26         50.15         4.94 o                         
  -4   6   2        192.01        192.24        11.20 o                         
  -3   6   2       2709.98       2759.10        34.21 o                         
  -2   6   2        282.43        249.94         6.88 o                         
  -1   6   2       1638.65       1563.60        59.40 o                         
   0   6   2       1534.96       1407.29        35.37 o                         
   1   6   2       1551.31       1403.94        20.30 o                         
   2   6   2        547.92        577.10        11.28 o                         
   3   6   2        758.41        805.62        17.73 o                         
   4   6   2        594.67        568.12        47.90 o                         
   5   6   2         77.23         75.04        21.21 o                         
  -6   7   2        163.61        160.51        12.39 o                         
  -5   7   2         14.96         15.75         5.39 o                         
  -4   7   2        390.43        391.05        23.34 o                         
  -3   7   2        302.40        293.73         9.23 o                         
  -2   7   2         98.05         94.19         5.92 o                         
  -1   7   2         11.22         17.90         2.89 o                         
   0   7   2        160.43        199.31         9.39 o                         
   1   7   2       1588.25       1698.91        26.98 o                         
   2   7   2         10.26          7.86         1.99 o                         
   3   7   2         21.12         26.37         3.41 o                         
   4   7   2         21.28         22.93         3.85 o                         
   5   7   2          0.60          2.46         3.69 o                         
  -6   8   2         32.74         23.66         4.90 o                         
  -5   8   2         46.22         27.07         4.93 o                         
  -4   8   2        203.51        179.16        10.73 o                         
  -3   8   2        560.60        502.27        14.86 o                         
  -2   8   2       1130.92       1155.30        21.83 o                         
  -1   8   2        224.59        226.88         8.61 o                         
   0   8   2         10.73         13.07         2.15 o                         
   1   8   2        480.17        481.77        10.68 o                         
   2   8   2         74.80         63.14         4.28 o                         
   3   8   2        512.32        494.74        13.87 o                         
   4   8   2         29.75         31.14         4.16 o                         
   5   8   2         71.03         83.22        11.33 o                         
  -6   9   2         13.62         24.55         4.92 o                         
  -5   9   2        211.37        201.20        11.53 o                         
  -4   9   2        126.00        141.48        11.96 o                         
  -3   9   2        329.40        289.09        10.27 o                         
  -2   9   2        225.87        228.04         9.40 o                         
  -1   9   2        341.63        360.05         9.33 o                         
   0   9   2        136.59        140.48         5.49 o                         
   1   9   2        798.00        790.07        14.22 o                         
   2   9   2        210.41        203.20         6.86 o                         
   3   9   2          3.88          6.99         2.13 o                         
   4   9   2          0.01          2.04         2.98 o                         
   5   9   2          0.32          1.83         3.92 o                         
  -5  10   2         11.75         14.33         4.23 o                         
  -4  10   2          0.03          2.96         3.52 o                         
  -3  10   2         52.91         42.67         4.36 o                         
  -2  10   2        146.37        153.30         7.88 o                         
  -1  10   2          0.14         -0.08         1.38 o                         
   0  10   2         68.03         82.04         4.72 o                         
   1  10   2          2.76          6.28         1.80 o                         
   2  10   2        122.59        157.23         6.41 o                         
   3  10   2        153.87        102.58         8.81 o                         
   4  10   2          6.39         10.60         9.97 o                         
   5  10   2          1.73          3.11         9.10 o                         
  -5  11   2          1.33         -1.72         1.72 o                         
  -4  11   2         23.63         25.65         4.29 o                         
  -3  11   2        118.80        128.17         7.45 o                         
  -2  11   2          9.47         10.23         6.31 o                         
  -1  11   2        404.64        418.12        10.41 o                         
   0  11   2        245.55        280.11         8.77 o                         
   1  11   2         38.30         29.94         3.03 o                         
   2  11   2        146.86        143.78         5.72 o                         
   3  11   2        164.69        171.95         9.10 o                         
   4  11   2         20.07         15.72         6.12 o                         
   5  11   2          3.71         20.48         8.60 o                         
  -5  12   2        115.91        107.13        14.45 o                         
  -4  12   2        110.13        112.41         7.55 o                         
  -3  12   2         26.74         26.86         4.23 o                         
  -2  12   2        646.00        671.37        18.71 o                         
  -1  12   2        325.17        332.61         9.53 o                         
   0  12   2        143.09        132.40         7.15 o                         
   1  12   2         93.68        101.77         5.19 o                         
   2  12   2        185.61        193.74         8.14 o                         
   3  12   2         69.98         87.42         8.25 o                         
   4  12   2          8.98          5.61         4.30 o                         
   5  12   2        113.87        133.16        10.82 o                         
  -5  13   2         78.15         84.20         8.31 o                         
  -4  13   2         91.73        106.20         8.27 o                         
  -3  13   2        233.84        252.25        10.46 o                         
  -2  13   2        155.80        160.88         8.26 o                         
  -1  13   2        520.33        511.69        13.27 o                         
   0  13   2        206.45        211.09         7.87 o                         
   1  13   2         46.98         52.08         4.62 o                         
   2  13   2         68.07         57.34         5.16 o                         
   3  13   2         78.95         76.82         8.48 o                         
   4  13   2         26.32         27.95         5.01 o                         
   5  13   2          0.04          2.76         3.24 o                         
  -5  14   2         11.88         16.35         3.09 o                         
  -4  14   2         76.59         91.04         7.69 o                         
  -3  14   2         46.98         48.68         5.16 o                         
  -2  14   2        382.35        362.59        16.72 o                         
  -1  14   2         63.57         69.51         5.42 o                         
   0  14   2        297.63        337.85        10.34 o                         
   1  14   2        387.04        372.22        11.18 o                         
   2  14   2        202.48        192.36        10.41 o                         
   3  14   2         57.52         72.26         9.85 o                         
   4  14   2         49.09         47.84         7.96 o                         
  -4  15   2         26.78         27.97         4.84 o                         
  -3  15   2         16.03         21.51         5.33 o                         
  -2  15   2        353.06        332.65        12.03 o                         
  -1  15   2        180.63        177.29         9.34 o                         
   0  15   2        126.48        125.89         6.97 o                         
   1  15   2          2.28          3.12         2.81 o                         
   2  15   2        295.45        288.07        11.44 o                         
   3  15   2          5.18         -1.94         2.03 o                         
   4  15   2          7.50         11.28         3.20 o                         
  -4  16   2        135.73        114.57         6.58 o                         
  -3  16   2        110.18        105.60         7.67 o                         
  -2  16   2         12.25          2.45         2.74 o                         
  -1  16   2        245.67        243.21        10.67 o                         
   0  16   2         43.08         28.19         8.07 o                         
   1  16   2        215.25        199.60         9.52 o                         
   2  16   2        165.94        169.30        17.24 o                         
   3  16   2         10.71         10.50         4.02 o                         
   4  16   2         18.81         19.41         5.19 o                         
  -4  17   2          0.55         14.71         5.62 o                         
  -3  17   2          0.99          2.84         4.10 o                         
  -2  17   2         84.34        108.04        15.84 o                         
  -1  17   2         22.61         26.69         5.22 o                         
   0  17   2          3.71          5.27         3.74 o                         
   1  17   2         89.08         99.45         8.23 o                         
   2  17   2         20.11         36.54        10.62 o                         
   3  17   2          0.16         -3.08         3.08 o                         
  -3  18   2         18.89          9.00         7.68 o                         
  -2  18   2         13.87         16.04         5.35 o                         
  -1  18   2          2.12          7.57         5.25 o                         
   0  18   2        176.00        183.36        11.84 o                         
   1  18   2          1.08         -2.41         2.41 o                         
   2  18   2         17.55          9.89         6.47 o                         
   3  18   2          0.31          3.28         2.91 o                         
  -3  19   2        118.24        133.56         8.55 o                         
  -2  19   2          6.60         11.89         3.78 o                         
  -1  19   2         38.28         42.59         6.34 o                         
   0  19   2        150.25        169.65        14.02 o                         
   1  19   2         74.17         74.27        11.91 o                         
   2  19   2          5.72          9.39         3.79 o                         
  -2  20   2          1.13          2.08         3.92 o                         
  -1  20   2        254.69        253.49        24.38 o                         
   0  20   2         57.28         64.83         7.56 o                         
   1  20   2         92.75         83.95        10.24 o                         
   2  20   2         46.10         42.77         6.38 o                         
  -1  21   2          0.32          6.22         3.26 o                         
   0  21   2          6.83         -0.93         4.41 o                         
   1  21   2         11.89         13.07        10.05 o                         
  -6   1   3         45.47         52.30         5.95 o                         
  -5   1   3         11.83          6.89         2.44 o                         
  -4   1   3         13.56         12.76         2.04 o                         
  -3   1   3         15.09         20.54         2.94 o                         
  -2   1   3        711.23        678.15        34.37 o                         
  -1   1   3         13.43         13.30         2.07 o                         
   0   1   3         10.13          7.34         1.41 o                         
   1   1   3       2787.14       2812.39        57.78 o                         
   2   1   3         46.68         59.04         6.86 o                         
   3   1   3         26.28         34.11         3.36 o                         
   4   1   3         12.74         18.80         3.80 o                         
   5   1   3         53.30         -4.45         9.03 o                         
  -6   2   3         10.95         11.49         3.20 o                         
  -5   2   3        118.28        128.28         7.73 o                         
  -4   2   3          1.62          3.09         1.70 o                         
  -3   2   3          1.89          1.09         1.14 o                         
  -2   2   3        131.09        170.34         6.91 o                         
  -1   2   3        117.09         77.07         4.82 o                         
   0   2   3       3765.04       3689.75        72.81 o                         
   1   2   3        151.75        144.76        11.71 o                         
   2   2   3       1446.01       1416.72        26.37 o                         
   3   2   3        412.27        442.51        11.35 o                         
   5   2   3        102.83         13.10        15.93 o                         
  -6   3   3         88.40        109.22         7.91 o                         
  -5   3   3          0.72          2.02         1.96 o                         
  -4   3   3        482.55        492.02        13.79 o                         
  -3   3   3          1.63          1.92         1.86 o                         
  -2   3   3        405.27        340.55        10.14 o                         
  -1   3   3        717.21        660.77        15.55 o                         
   0   3   3       4669.59       4406.45        61.34 o                         
   1   3   3          3.09         -1.18         3.03 o                         
   2   3   3         12.48         15.74         1.99 o                         
   3   3   3         64.35         92.05         5.98 o                         
   4   3   3         73.39         82.11         8.27 o                         
   5   3   3          8.59         11.92         5.98 o                         
  -6   4   3         39.41         39.01         5.01 o                         
  -5   4   3        232.46        244.92         9.91 o                         
  -4   4   3        148.75        160.57         8.24 o                         
  -3   4   3         39.41         36.80         3.36 o                         
  -2   4   3        623.51        644.73        13.34 o                         
  -1   4   3       1545.46       1522.07        31.78 o                         
   0   4   3       1278.69       1273.55        24.03 o                         
   1   4   3        922.70        856.34        19.19 o                         
   2   4   3       2027.07       1922.59        28.07 o                         
   3   4   3        354.71        320.38        12.81 o                         
   4   4   3        211.33        216.82        12.93 o                         
   5   4   3         86.76        113.54        11.70 o                         
  -6   5   3         41.94         39.77         6.35 o                         
  -5   5   3        182.47        170.80         7.76 o                         
  -4   5   3        139.14        126.98         7.55 o                         
  -3   5   3         16.62         12.30         2.16 o                         
  -2   5   3        883.87        935.89        16.32 o                         
  -1   5   3         10.13         11.00         1.84 o                         
   0   5   3       1465.81       1499.05        28.75 o                         
   1   5   3        931.82        923.02        16.76 o                         
   2   5   3        274.71        261.52         7.11 o                         
   3   5   3         51.00         58.82         5.05 o                         
   4   5   3         98.31        109.53         9.40 o                         
   5   5   3          1.30          3.92         5.39 o                         
  -6   6   3         22.85         23.99         4.35 o                         
  -5   6   3         41.71         46.04         4.93 o                         
  -4   6   3        342.07        311.05        12.93 o                         
  -3   6   3        184.01        179.68         6.77 o                         
  -2   6   3        123.65        127.36         5.39 o                         
  -1   6   3       1542.65       1553.59        28.05 o                         
   0   6   3        355.26        377.80        11.95 o                         
   1   6   3        702.83        668.70        11.81 o                         
   2   6   3        537.21        566.33        12.39 o                         
   3   6   3        111.41        105.67         6.30 o                         
   4   6   3          4.71          5.84         2.87 o                         
   5   6   3          5.39         -0.66         4.37 o                         
  -6   7   3          0.40          1.63         2.63 o                         
  -5   7   3          0.06         15.74         5.74 o                         
  -4   7   3          8.18          5.11         2.13 o                         
  -3   7   3        344.92        355.54        10.21 o                         
  -2   7   3        470.40        517.95        13.53 o                         
  -1   7   3         27.00         29.62         3.76 o                         
   0   7   3        320.41        379.12         9.17 o                         
   1   7   3         54.65         55.49         3.64 o                         
   2   7   3        152.94        175.49         7.90 o                         
   3   7   3         36.53         56.15         5.11 o                         
   4   7   3        238.07        224.22        10.71 o                         
   5   7   3         15.91          5.88         4.96 o                         
  -6   8   3         90.67        101.00         7.72 o                         
  -5   8   3         33.64         27.98         4.71 o                         
  -4   8   3         21.13         19.87         4.85 o                         
  -3   8   3        201.24        213.29         9.54 o                         
  -2   8   3        616.93        633.34        17.51 o                         
  -1   8   3         57.27         72.64         4.94 o                         
   0   8   3          2.04          4.55         1.17 o                         
   1   8   3       1359.73       1408.10        21.40 o                         
   2   8   3        110.50         89.96         5.32 o                         
   3   8   3        317.10        311.10        13.10 o                         
   4   8   3         27.31         37.65         7.58 o                         
   5   8   3        170.32        192.75        14.30 o                         
  -6   9   3         10.90          6.44         3.02 o                         
  -5   9   3        187.30        188.30        10.79 o                         
  -4   9   3          8.24          4.94         2.56 o                         
  -3   9   3        636.06        619.05        17.26 o                         
  -2   9   3          2.89          1.07         1.61 o                         
  -1   9   3         40.99         38.55         3.36 o                         
   0   9   3          0.53          2.08         1.32 o                         
   1   9   3         28.67         25.21         3.01 o                         
   2   9   3        300.77        320.72        10.45 o                         
   3   9   3         42.14         44.12         5.30 o                         
   4   9   3          2.97          2.48         2.95 o                         
   5   9   3          3.72          5.72         3.81 o                         
  -5  10   3         47.40         51.65         5.74 o                         
  -4  10   3        249.70        229.66        10.81 o                         
  -3  10   3       1113.60       1072.54        22.33 o                         
  -2  10   3        372.66        340.07        11.75 o                         
  -1  10   3       1699.05       1700.08        26.10 o                         
   0  10   3        151.49        144.31         6.30 o                         
   1  10   3        552.92        541.50        13.82 o                         
   2  10   3        241.16        230.96         9.11 o                         
   3  10   3        221.03        224.69        10.73 o                         
   4  10   3        191.74        210.35        11.00 o                         
   5  10   3          8.57         19.91         8.18 o                         
  -5  11   3        120.45        113.47         8.00 o                         
  -4  11   3        339.02        315.36        12.68 o                         
  -3  11   3        186.88        179.09         8.43 o                         
  -2  11   3        786.39        715.90        17.71 o                         
  -1  11   3          7.74         12.80         2.62 o                         
   0  11   3        135.87        149.70         6.84 o                         
   1  11   3         55.67         50.74         4.64 o                         
   2  11   3        526.91        528.00        13.43 o                         
   3  11   3          0.26         -0.14         1.88 o                         
   4  11   3          3.77         17.12         8.14 o                         
   5  11   3          1.90          7.62         3.98 o                         
  -5  12   3          1.72         -0.83         2.68 o                         
  -4  12   3          5.51         14.21         3.12 o                         
  -3  12   3        544.69        506.74        14.92 o                         
  -2  12   3        486.38        475.26        14.49 o                         
  -1  12   3          0.54          0.25         1.67 o                         
   0  12   3         35.02         35.04         5.06 o                         
   1  12   3        133.72        139.44         7.30 o                         
   2  12   3        212.28        209.25        10.16 o                         
   3  12   3          0.48         -2.45         2.45 o                         
   4  12   3        111.49        125.00         9.14 o                         
  -5  13   3         22.84         34.44         5.67 o                         
  -4  13   3         44.93         41.52         5.07 o                         
  -3  13   3         16.85         14.53         3.76 o                         
  -2  13   3         54.30         49.04         6.05 o                         
  -1  13   3        122.56        124.97         7.48 o                         
   0  13   3         36.90         39.25         4.36 o                         
   1  13   3        108.57        125.05         7.04 o                         
   2  13   3        108.57        107.83         7.23 o                         
   3  13   3         49.99         43.34         8.30 o                         
   4  13   3         15.45         19.62         3.57 o                         
  -5  14   3         23.56         33.08         5.24 o                         
  -4  14   3         50.86         46.12         4.72 o                         
  -3  14   3         25.61         29.80         4.39 o                         
  -2  14   3         12.16          4.77         3.18 o                         
  -1  14   3         63.22         67.52         6.46 o                         
   0  14   3        109.62        114.27         7.57 o                         
   1  14   3         70.70         75.34         9.20 o                         
   2  14   3         35.47         28.90         4.16 o                         
   3  14   3          4.11          3.87         4.43 o                         
   4  14   3          0.97         -2.43         2.43 o                         
  -4  15   3          0.54          2.70         2.21 o                         
  -3  15   3        231.03        218.60        12.66 o                         
  -2  15   3         27.07         26.89         3.80 o                         
  -1  15   3        814.80        808.28        20.73 o                         
   0  15   3         52.98         57.99         5.09 o                         
   1  15   3        126.49        134.11         7.79 o                         
   2  15   3         14.11          3.47         9.17 o                         
   3  15   3         85.69         88.75        17.55 o                         
   4  15   3         33.98         32.32         5.19 o                         
  -4  16   3         24.12         16.53         5.15 o                         
  -3  16   3        103.72        103.58         7.31 o                         
  -2  16   3         18.81         17.58         3.48 o                         
  -1  16   3        567.08        539.12        14.70 o                         
   0  16   3         31.38         29.94         4.13 o                         
   1  16   3        154.64        154.87         9.65 o                         
   2  16   3         52.85         56.94        10.35 o                         
   3  16   3         51.84         56.73         8.76 o                         
  -4  17   3        116.14         77.14        12.96 o                         
  -3  17   3         14.15         15.51         4.10 o                         
  -2  17   3        298.86        313.75        14.15 o                         
  -1  17   3         25.12         30.23         3.70 o                         
   0  17   3        376.78        374.42        28.01 o                         
   1  17   3         22.17         37.79         9.67 o                         
   2  17   3         34.33         39.77        11.00 o                         
   3  17   3         49.38         39.55         7.08 o                         
  -3  18   3          0.17          6.80         4.94 o                         
  -2  18   3         85.10         93.87         7.49 o                         
  -1  18   3          9.85         16.29         3.51 o                         
   0  18   3        533.92        529.46        21.17 o                         
   1  18   3         14.23          7.04         3.81 o                         
   2  18   3         97.88         71.14        13.69 o                         
   3  18   3         17.52         15.91         4.73 o                         
  -2  19   3         53.54         48.14        14.97 o                         
  -1  19   3          3.81          9.11         4.40 o                         
   0  19   3          3.69          1.78         2.98 o                         
   1  19   3         13.76         11.73         3.71 o                         
   2  19   3          0.12          7.24         6.93 o                         
  -2  20   3         16.43         17.03        11.95 o                         
  -1  20   3         31.87         49.26         9.06 o                         
   0  20   3          3.61         -0.03         5.18 o                         
   1  20   3         48.73         46.28         8.50 o                         
  -6   0   4         97.84         80.36        17.18 o                         
  -5   0   4         36.67         34.35         6.97 o                         
  -4   0   4        112.55        121.43         7.90 o                         
  -3   0   4        221.80        235.39        12.60 o                         
  -2   0   4         88.29         59.15         4.60 o                         
  -1   0   4        651.29        705.37        23.61 o                         
   0   0   4         79.56         69.68         4.44 o                         
   1   0   4        142.24        177.80         7.95 o                         
   2   0   4        184.42        198.81         9.69 o                         
   3   0   4         42.64         52.75         6.46 o                         
  -6   1   4        157.33        151.36         8.49 o                         
  -5   1   4         59.37         55.54         5.25 o                         
  -4   1   4         11.87          8.52         2.79 o                         
  -3   1   4         24.50         33.68         2.99 o                         
  -2   1   4         95.21         81.35         3.87 o                         
  -1   1   4        102.41         84.41         5.01 o                         
   0   1   4        164.09        165.85         8.61 o                         
   1   1   4          1.12          1.75         2.83 o                         
   2   1   4         20.73         15.34         2.08 o                         
   3   1   4        119.24        122.56         6.51 o                         
  -6   2   4         75.63         63.18         5.96 o                         
  -5   2   4          2.33          1.55         1.93 o                         
  -4   2   4        391.05        375.80        11.56 o                         
  -3   2   4         40.47         38.39         3.34 o                         
  -2   2   4          1.47          3.84         1.26 o                         
  -1   2   4          4.01          4.33         2.37 o                         
   0   2   4       2127.37       2124.85        45.42 o                         
   1   2   4        954.21        986.16        20.48 o                         
   2   2   4        115.90        130.98         5.85 o                         
   3   2   4        239.65        236.74        11.06 o                         
   4   2   4         12.52         11.38         8.65 o                         
  -6   3   4          6.83          9.39         3.46 o                         
  -5   3   4         46.00         44.37         4.49 o                         
  -4   3   4          0.45          1.35         1.66 o                         
  -3   3   4        558.20        525.30        12.03 o                         
  -2   3   4         84.08         84.72         4.28 o                         
  -1   3   4       2276.54       2393.54        46.35 o                         
   0   3   4        107.37        113.04         8.42 o                         
   1   3   4        294.96        293.44         9.88 o                         
   2   3   4        597.70        608.72        16.96 o                         
   3   3   4          8.13          7.04         2.58 o                         
   4   3   4         61.87         65.17        12.64 o                         
  -6   4   4         61.47         61.01         6.80 o                         
  -5   4   4        343.03        325.89        10.69 o                         
  -4   4   4        155.67        151.71         7.53 o                         
  -3   4   4        151.12        151.12         5.75 o                         
  -2   4   4         26.73         25.02         2.71 o                         
  -1   4   4       2194.58       2259.36        40.35 o                         
   0   4   4       4349.31       4593.08        69.29 o                         
   1   4   4         43.05         62.76         4.34 o                         
   2   4   4       1606.63       1635.77        32.93 o                         
   3   4   4        547.02        554.25        14.29 o                         
   4   4   4         81.92        103.87         9.80 o                         
  -6   5   4          2.36          4.90         3.50 o                         
  -5   5   4         74.72         73.29         7.99 o                         
  -4   5   4          1.93          5.11         2.57 o                         
  -3   5   4        399.97        427.56        10.30 o                         
  -2   5   4       1802.63       2000.16        26.43 o                         
  -1   5   4         90.67        107.63         6.02 o                         
   0   5   4        480.25        499.82        12.10 o                         
   1   5   4       1122.37       1062.42        21.26 o                         
   2   5   4          5.19          3.05         1.86 o                         
   3   5   4        131.50        106.80         6.93 o                         
   4   5   4          2.73         -0.98         5.49 o                         
   5   5   4          0.62          6.15         8.11 o                         
  -6   6   4          9.51         11.39         3.51 o                         
  -5   6   4        245.35        239.74        10.28 o                         
  -4   6   4         19.61         16.87         3.19 o                         
  -3   6   4        260.49        274.21         8.62 o                         
  -2   6   4        328.58        315.38         9.07 o                         
  -1   6   4       1150.03       1117.37        20.91 o                         
   0   6   4          7.13         16.41         1.90 o                         
   1   6   4        539.57        568.61        12.78 o                         
   2   6   4       1876.03       1956.94        29.72 o                         
   3   6   4        153.75        154.32         8.51 o                         
   4   6   4        335.18        338.58        13.33 o                         
   5   6   4          1.56          6.84         8.59 o                         
  -6   7   4         83.84         91.12         7.25 o                         
  -5   7   4        102.71         94.56         7.62 o                         
  -4   7   4       1491.72       1392.40        32.01 o                         
  -3   7   4        193.43        200.40         8.07 o                         
  -2   7   4        986.06       1020.16        18.99 o                         
  -1   7   4         32.69         18.99         2.86 o                         
   0   7   4       2439.26       2447.02        29.31 o                         
   1   7   4         14.85          9.94         1.94 o                         
   2   7   4        480.74        455.02        13.09 o                         
   3   7   4        177.13        164.07         9.00 o                         
   4   7   4          0.29          0.01         2.46 o                         
   5   7   4          0.91          2.14         6.66 o                         
  -6   8   4          8.34          8.77         2.78 o                         
  -5   8   4          5.99          5.53         2.63 o                         
  -4   8   4        153.80        171.26         9.49 o                         
  -3   8   4        467.99        464.53        13.45 o                         
  -2   8   4       2354.84       2490.08        41.13 o                         
  -1   8   4        440.40        410.89         9.76 o                         
   0   8   4       2459.52       2516.77        32.93 o                         
   1   8   4        457.06        385.87        13.29 o                         
   2   8   4       1955.91       1966.28        34.35 o                         
   3   8   4        111.46        136.25         9.03 o                         
   4   8   4        275.19        299.29        12.73 o                         
   5   8   4         20.58         26.18         8.48 o                         
  -5   9   4        171.02        161.73         8.32 o                         
  -4   9   4        190.43        189.89         9.51 o                         
  -3   9   4        624.19        568.56        15.36 o                         
  -2   9   4        463.83        468.27        18.44 o                         
  -1   9   4        738.88        746.27        14.38 o                         
   0   9   4        121.15        120.52         6.33 o                         
   1   9   4        441.70        452.73        14.13 o                         
   2   9   4         67.68         61.96         5.87 o                         
   3   9   4         59.93         84.63         7.42 o                         
   4   9   4         22.25         16.39         3.82 o                         
  -5  10   4          0.75          0.97         2.76 o                         
  -4  10   4          8.56         11.10         3.06 o                         
  -3  10   4         33.11         39.07         4.97 o                         
  -2  10   4         81.16         84.99         7.51 o                         
  -1  10   4        454.79        476.60        11.46 o                         
   0  10   4          8.96          5.43         2.51 o                         
   1  10   4          0.45         -0.98         2.70 o                         
   2  10   4        171.49        163.17         7.74 o                         
   3  10   4         87.98         61.15         7.40 o                         
   4  10   4          7.45          5.14         7.32 o                         
  -5  11   4         74.43         93.28         7.08 o                         
  -4  11   4        110.37         81.75        10.21 o                         
  -3  11   4        125.88        132.26         7.50 o                         
  -2  11   4        370.47        359.94        14.18 o                         
  -1  11   4        139.59        138.93         6.24 o                         
   0  11   4        256.29        255.88         9.88 o                         
   1  11   4        317.35        316.98        13.84 o                         
   2  11   4         69.65         59.53         6.88 o                         
   3  11   4          9.53          7.58         3.02 o                         
   4  11   4          0.73          1.26         2.45 o                         
  -5  12   4         36.15         47.77         7.56 o                         
  -4  12   4          2.09          7.53         3.78 o                         
  -3  12   4        755.27        767.22        18.89 o                         
  -2  12   4         47.97         54.16         6.71 o                         
  -1  12   4        490.23        482.24        12.60 o                         
   0  12   4        599.85        586.73        17.23 o                         
   1  12   4        936.02        996.08        26.94 o                         
   2  12   4        101.18        113.42         7.18 o                         
   3  12   4         10.12          8.78         4.39 o                         
   4  12   4        110.16        121.21         9.19 o                         
  -5  13   4         62.12         68.93         5.41 o                         
  -4  13   4        289.74        292.74        11.46 o                         
  -3  13   4        119.13        108.64         6.74 o                         
  -2  13   4       1691.16       1625.13        28.58 o                         
  -1  13   4         62.93         45.50         6.03 o                         
   0  13   4        987.44        930.37        22.99 o                         
   1  13   4         16.09         16.55         3.77 o                         
   2  13   4        285.53        295.33        12.16 o                         
   3  13   4         14.00         22.23         4.59 o                         
   4  13   4         13.42         37.15        16.10 o                         
  -4  14   4        118.00        130.37         7.73 o                         
  -3  14   4         23.51         18.07         4.25 o                         
  -2  14   4        331.80        339.28        13.88 o                         
  -1  14   4         64.03         76.69         7.38 o                         
   0  14   4        826.27        791.87        21.46 o                         
   1  14   4        298.39        278.59        10.93 o                         
   2  14   4         93.61         85.39         6.75 o                         
   3  14   4         88.51        101.70         9.22 o                         
   4  14   4        118.63        148.04        13.85 o                         
  -4  15   4          0.54          2.81         2.61 o                         
  -3  15   4        188.16        184.89         9.21 o                         
  -2  15   4        215.09        228.27        10.50 o                         
  -1  15   4        161.87        153.61         8.38 o                         
   0  15   4         17.71         12.92         3.90 o                         
   1  15   4        374.07        348.75        12.11 o                         
   2  15   4         26.73         22.33         6.17 o                         
   3  15   4          0.10         -3.63         5.09 o                         
  -4  16   4          0.86         -3.31         4.70 o                         
  -3  16   4         27.81         22.55         4.29 o                         
  -2  16   4          3.18          7.47         3.10 o                         
  -1  16   4         44.56         43.16         5.47 o                         
   0  16   4         11.73         15.93         3.21 o                         
   1  16   4        122.76        115.78         7.93 o                         
   2  16   4         14.63         19.20         5.46 o                         
   3  16   4          0.69          0.56         3.29 o                         
  -3  17   4          0.38         11.92         3.32 o                         
  -2  17   4          7.23          1.58         6.04 o                         
  -1  17   4          1.07          6.32         3.51 o                         
   0  17   4        214.16        235.22        15.73 o                         
   1  17   4          0.70          6.70         3.86 o                         
   2  17   4          0.32         -2.21         2.61 o                         
   3  17   4          9.45         13.57         6.68 o                         
  -3  18   4          3.62          8.24         3.02 o                         
  -2  18   4          4.09          0.74         3.24 o                         
  -1  18   4        239.39        237.00        28.39 o                         
   0  18   4          0.18          3.54         2.32 o                         
   1  18   4         61.69         56.96         7.28 o                         
   2  18   4          3.12          7.48         3.39 o                         
  -2  19   4          1.84          1.64         8.85 o                         
  -1  19   4        217.73        202.30        14.93 o                         
   0  19   4         88.87         90.40         7.85 o                         
   1  19   4         13.03         22.14         6.53 o                         
   2  19   4         16.28         18.19         4.39 o                         
  -1  20   4         70.82         72.98         8.12 o                         
   0  20   4          3.90          6.24         3.30 o                         
   1  20   4         30.54         19.27         5.43 o                         
  -6   1   5          8.75          2.78         2.13 o                         
  -5   1   5        448.02        440.16        13.65 o                         
  -4   1   5         64.65         56.43         4.27 o                         
  -3   1   5        837.12        892.21        17.73 o                         
  -2   1   5        419.98        472.48        10.24 o                         
  -1   1   5        262.31        256.52         7.28 o                         
   0   1   5          2.02          5.12         2.09 o                         
   1   1   5        147.32        179.60         5.97 o                         
   2   1   5         30.07         40.51         4.41 o                         
   3   1   5         22.58         30.13         5.42 o                         
  -6   2   5          0.49          2.73         2.16 o                         
  -5   2   5        123.29        128.22         7.79 o                         
  -4   2   5         17.38         14.71         2.42 o                         
  -3   2   5        164.74        154.69         6.62 o                         
  -2   2   5          3.86         14.46         1.89 o                         
  -1   2   5        918.14        969.54        22.99 o                         
   0   2   5        159.56        195.35         6.44 o                         
   1   2   5          0.80          1.09         1.23 o                         
   2   2   5         91.41        108.34         5.42 o                         
   3   2   5          0.71          4.53         3.11 o                         
  -6   3   5        113.09        120.18        10.01 o                         
  -5   3   5        284.61        294.61        10.94 o                         
  -4   3   5        635.60        592.67        16.53 o                         
  -3   3   5        110.41        110.82         5.31 o                         
  -2   3   5        460.89        490.65        11.29 o                         
  -1   3   5        891.20        840.39        16.61 o                         
   0   3   5        129.47        119.20         6.43 o                         
   1   3   5          1.88          4.86         2.77 o                         
   2   3   5         14.13         17.81         4.01 o                         
   3   3   5        269.21        278.48        13.48 o                         
   4   3   5          8.85         -7.31         7.31 o                         
  -6   4   5          9.40          8.90         3.63 o                         
  -5   4   5          9.44          8.42         3.33 o                         
  -4   4   5        111.39        104.02         6.75 o                         
  -3   4   5          4.58          8.85         1.94 o                         
  -2   4   5        303.48        346.42         8.81 o                         
  -1   4   5        141.02        130.60         5.19 o                         
   0   4   5        599.56        593.11        15.40 o                         
   1   4   5        305.18        269.40        12.50 o                         
   2   4   5        291.48        299.98        11.12 o                         
   3   4   5         46.81         52.61         5.57 o                         
   4   4   5         65.55         83.75        19.11 o                         
  -6   5   5         58.32         66.13         6.63 o                         
  -5   5   5        189.53        199.71         9.02 o                         
  -4   5   5         87.41         73.26         6.36 o                         
  -3   5   5        673.58        654.83        13.28 o                         
  -2   5   5        475.53        507.76        10.73 o                         
  -1   5   5       1540.34       1622.19        22.74 o                         
   0   5   5        740.38        762.66        15.60 o                         
   1   5   5        821.52        857.15        20.07 o                         
   2   5   5         30.04         31.78         4.20 o                         
   3   5   5        188.92        203.58        10.82 o                         
   4   5   5         35.59         31.48         5.96 o                         
  -6   6   5         31.72         38.28         7.18 o                         
  -5   6   5          0.57          3.61         2.23 o                         
  -4   6   5         60.01         56.64         5.37 o                         
  -3   6   5         54.49         54.20         4.65 o                         
  -2   6   5         55.10         68.86         4.48 o                         
  -1   6   5        404.63        445.96        11.83 o                         
   0   6   5          1.33          1.49         1.25 o                         
   1   6   5       1204.11       1218.82        23.70 o                         
   2   6   5         24.77         20.95         3.40 o                         
   3   6   5        590.30        511.61        19.11 o                         
   4   6   5         29.29         48.17         6.63 o                         
  -6   7   5         15.16         14.91         3.47 o                         
  -5   7   5          1.15          7.58         1.96 o                         
  -4   7   5         34.45         25.41         5.59 o                         
  -3   7   5        192.21        182.23         6.90 o                         
  -2   7   5        123.13        131.24         6.31 o                         
  -1   7   5       1703.28       1872.37        29.27 o                         
   0   7   5          8.09         18.80         2.91 o                         
   1   7   5         16.89         25.39         4.24 o                         
   2   7   5        258.58        269.14        12.92 o                         
   3   7   5        375.04        362.01        14.71 o                         
   4   7   5         19.25         25.05         6.30 o                         
  -5   8   5         88.00         82.44         7.10 o                         
  -4   8   5         65.12         62.22         6.60 o                         
  -3   8   5        241.55        230.05         9.05 o                         
  -2   8   5         17.37         20.58         2.83 o                         
  -1   8   5        136.51        154.62         7.16 o                         
   0   8   5          6.10          6.52         1.82 o                         
   1   8   5        270.39        257.63        10.31 o                         
   2   8   5        365.90        358.02        13.38 o                         
   3   8   5        222.06        243.83        12.25 o                         
   4   8   5         20.54         27.67         5.66 o                         
  -5   9   5         39.40         42.51         4.44 o                         
  -4   9   5        514.45        501.70        15.82 o                         
  -3   9   5        439.19        432.58        12.15 o                         
  -2   9   5        582.49        592.26        13.70 o                         
  -1   9   5        527.92        518.49        14.06 o                         
   0   9   5        112.77        109.16         6.50 o                         
   1   9   5       1257.37       1297.20        27.01 o                         
   2   9   5         78.86         87.45         6.90 o                         
   3   9   5        324.48        345.94        14.13 o                         
   4   9   5          1.32          7.16         4.35 o                         
  -5  10   5          0.49         -1.83         1.83 o                         
  -4  10   5         55.18         48.38         6.01 o                         
  -3  10   5          0.76         -0.99         1.63 o                         
  -2  10   5        911.80        938.26        23.05 o                         
  -1  10   5         19.53         19.34         3.04 o                         
   0  10   5        564.47        554.86        14.82 o                         
   1  10   5         94.45         83.85         7.54 o                         
   2  10   5        596.93        563.44        16.78 o                         
   3  10   5        243.23        228.99        16.34 o                         
   4  10   5         92.59         98.62         9.92 o                         
  -5  11   5         55.47         60.02         6.15 o                         
  -4  11   5         94.87        104.64         8.26 o                         
  -3  11   5        583.56        603.46        14.94 o                         
  -2  11   5        283.29        291.31        12.06 o                         
  -1  11   5        263.48        282.48        11.16 o                         
   0  11   5        357.28        363.58        12.03 o                         
   1  11   5        771.78        793.86        21.26 o                         
   2  11   5        316.49        333.68        14.90 o                         
   3  11   5         48.88         39.66         5.99 o                         
   4  11   5         27.00         18.33         5.62 o                         
  -5  12   5          9.50          7.19         5.53 o                         
  -4  12   5         29.23         33.74         4.57 o                         
  -3  12   5        256.87        259.64        10.06 o                         
  -2  12   5          3.69          2.03         4.60 o                         
  -1  12   5         65.55         67.82         6.44 o                         
   0  12   5        208.33        236.63        10.01 o                         
   1  12   5        160.03        159.68         9.14 o                         
   2  12   5          5.77          5.82         4.21 o                         
   3  12   5        178.11        164.38        13.18 o                         
   4  12   5        134.95        162.52        19.59 o                         
  -4  13   5         56.73         48.75         5.13 o                         
  -3  13   5        215.87        204.35         8.96 o                         
  -2  13   5         71.24         58.71         5.93 o                         
  -1  13   5          0.59         -1.23         1.94 o                         
   0  13   5        173.83        148.06        11.20 o                         
   1  13   5        245.71        239.66        11.22 o                         
   2  13   5          0.48          3.92         4.80 o                         
   3  13   5          3.32         14.82         4.89 o                         
   4  13   5         13.02         23.61         8.79 o                         
  -4  14   5          3.87         14.44         4.19 o                         
  -3  14   5          2.55          9.36         5.03 o                         
  -2  14   5          0.92         -0.65         2.27 o                         
  -1  14   5          0.40          0.05         2.92 o                         
   0  14   5         81.90         73.97         6.22 o                         
   1  14   5         18.73         16.70         3.39 o                         
   2  14   5          3.64          2.68         3.02 o                         
   3  14   5          0.99          3.08         5.05 o                         
  -3  15   5        109.16        105.15         9.79 o                         
  -2  15   5         43.95         38.54         5.29 o                         
  -1  15   5        478.24        447.36        15.18 o                         
   0  15   5         17.13         15.72         3.41 o                         
   1  15   5        288.73        280.74        13.43 o                         
   2  15   5         16.60         20.62         7.89 o                         
   3  15   5         45.60         41.81         5.49 o                         
  -3  16   5          8.62          9.33         7.70 o                         
  -2  16   5         67.57         58.22         8.55 o                         
  -1  16   5         11.14          9.28         6.49 o                         
   0  16   5        172.09        187.39        11.32 o                         
   1  16   5         77.62         78.57         7.94 o                         
   2  16   5        138.74        169.87        10.55 o                         
   3  16   5          3.38          2.97         4.26 o                         
  -3  17   5          3.44          0.49         3.08 o                         
  -2  17   5        156.35        169.97        13.81 o                         
  -1  17   5         43.86         32.64         5.73 o                         
   0  17   5        266.54        262.91        12.04 o                         
   1  17   5          2.45          7.99         3.97 o                         
   2  17   5        112.27         98.96        12.80 o                         
  -2  18   5          0.41         12.67         4.89 o                         
  -1  18   5         97.58         79.36        12.62 o                         
   0  18   5         10.89         12.61         4.58 o                         
   1  18   5         80.72         82.98         7.89 o                         
   2  18   5         16.51         13.23         4.20 o                         
  -2  19   5         19.40         31.80         5.78 o                         
  -1  19   5         13.34         12.46         6.70 o                         
   0  19   5          0.99          7.94         5.82 o                         
   1  19   5          1.36          4.45         3.68 o                         
  -6   0   6          3.27          6.81         3.67 o                         
  -5   0   6        161.72        162.48        13.92 o                         
  -4   0   6          3.89          3.82         3.93 o                         
  -3   0   6        101.62         81.90         7.52 o                         
  -2   0   6         78.36         80.78         6.63 o                         
  -1   0   6        118.72        122.01         8.03 o                         
   0   0   6        188.14        183.62        10.69 o                         
   1   0   6         22.50         13.17         4.67 o                         
   2   0   6          6.20          2.74         6.09 o                         
   3   0   6          3.22         11.36         3.46 o                         
  -6   1   6        163.92        175.44         9.30 o                         
  -5   1   6        116.49        128.62         8.57 o                         
  -4   1   6        756.32        731.45        17.98 o                         
  -3   1   6         52.24         47.45         4.24 o                         
  -2   1   6        823.18        827.25        15.76 o                         
  -1   1   6       1085.88       1094.93        18.52 o                         
   0   1   6       2289.51       2256.22        34.84 o                         
   1   1   6         31.66         24.92         7.96 o                         
   2   1   6          1.72          1.02         3.29 o                         
   3   1   6        330.65        357.38        19.40 o                         
  -6   2   6          0.02          0.30         2.35 o                         
  -5   2   6         64.41         61.64         9.06 o                         
  -4   2   6          0.83          8.53         2.71 o                         
  -3   2   6         58.23         53.85         4.31 o                         
  -2   2   6         22.31         23.03         2.61 o                         
  -1   2   6        248.80        255.98         8.54 o                         
   0   2   6         62.41         67.96         4.09 o                         
   1   2   6         69.64         66.02         7.73 o                         
   2   2   6         49.06         37.05         4.57 o                         
   3   2   6         44.86         48.08        13.03 o                         
  -6   3   6         11.89         11.51         2.87 o                         
  -5   3   6        149.41        141.06        15.65 o                         
  -4   3   6         81.46         73.13         5.96 o                         
  -3   3   6         59.71         69.68         5.01 o                         
  -2   3   6        130.21        149.84         6.33 o                         
  -1   3   6       1541.95       1681.30        26.95 o                         
   0   3   6        182.75        208.37         8.46 o                         
   1   3   6        122.82        135.95         7.73 o                         
   2   3   6          5.35          3.50         2.61 o                         
   3   3   6         14.81         15.67         4.31 o                         
  -6   4   6          6.41         15.98         4.18 o                         
  -5   4   6         57.14         65.19         6.79 o                         
  -4   4   6          8.67         15.96         3.94 o                         
  -3   4   6         13.51         15.35         2.68 o                         
  -2   4   6         37.28         33.76         3.26 o                         
  -1   4   6        596.80        660.92        14.08 o                         
   0   4   6          1.14          4.00         2.49 o                         
   1   4   6        361.82        397.39        14.28 o                         
   2   4   6        152.79        170.17        10.59 o                         
   3   4   6          0.30         -0.51         3.52 o                         
   4   4   6         11.75         24.23         7.36 o                         
  -6   5   6         88.34         78.18         5.76 o                         
  -5   5   6        204.68        224.38        10.15 o                         
  -4   5   6        164.08        158.44         8.74 o                         
  -3   5   6        471.10        455.51        11.84 o                         
  -2   5   6        497.65        475.68        10.69 o                         
  -1   5   6        158.33        174.52         6.26 o                         
   0   5   6          5.52          7.08         2.03 o                         
   1   5   6        861.24        872.60        23.25 o                         
   2   5   6        312.63        332.50        15.51 o                         
   3   5   6        101.56         99.22        10.34 o                         
   4   5   6          0.23         -3.26         5.00 o                         
  -5   6   6          5.15          5.04         3.08 o                         
  -4   6   6         76.51         64.78         5.91 o                         
  -3   6   6        179.86        185.27         7.70 o                         
  -2   6   6        179.91        193.19         6.57 o                         
  -1   6   6         57.88         69.93         6.97 o                         
   0   6   6        113.57        120.03         6.42 o                         
   1   6   6        255.99        232.68         9.83 o                         
   2   6   6         84.12         84.56         7.32 o                         
   3   6   6         14.09         13.48         5.62 o                         
   4   6   6         61.88         62.85         9.77 o                         
  -5   7   6        372.29        375.73        12.94 o                         
  -4   7   6        186.69        206.06        10.41 o                         
  -3   7   6        603.26        593.94        15.62 o                         
  -2   7   6        680.72        689.72        14.78 o                         
  -1   7   6        685.50        709.76        16.75 o                         
   0   7   6        378.06        411.27        12.17 o                         
   1   7   6        430.14        405.41        15.17 o                         
   2   7   6       1600.26       1582.99        37.11 o                         
   3   7   6          8.76          7.97         3.97 o                         
   4   7   6        120.05        149.14        12.48 o                         
  -5   8   6          1.44         -2.22         2.22 o                         
  -4   8   6         17.97         21.07         3.80 o                         
  -3   8   6        300.01        311.97        11.11 o                         
  -2   8   6         12.91         14.28         2.57 o                         
  -1   8   6        380.35        394.33        12.40 o                         
   0   8   6        195.74        190.82         9.25 o                         
   1   8   6        481.47        450.82        14.46 o                         
   2   8   6         56.59         53.97         6.38 o                         
   3   8   6        358.87        377.69        24.18 o                         
   4   8   6        150.99        160.57        18.60 o                         
  -5   9   6         37.23         26.61         3.61 o                         
  -4   9   6          1.20         11.34         3.19 o                         
  -3   9   6        298.42        274.93         9.86 o                         
  -2   9   6         18.07         20.78         3.80 o                         
  -1   9   6          3.61          3.58         2.18 o                         
   0   9   6         27.97         42.06         4.88 o                         
   1   9   6        204.31        220.31        11.21 o                         
   2   9   6        119.17        108.32         8.83 o                         
   3   9   6          5.54          2.70         4.52 o                         
   4   9   6         21.06         15.46         6.70 o                         
  -5  10   6          0.94          2.03         2.69 o                         
  -4  10   6         16.44         15.94         3.32 o                         
  -3  10   6        207.12        222.36         9.10 o                         
  -2  10   6         36.54         53.16         6.22 o                         
  -1  10   6        174.74        181.25         8.65 o                         
   0  10   6        150.42        154.01         8.59 o                         
   1  10   6        579.43        574.98        19.25 o                         
   2  10   6          3.26         -1.86         2.30 o                         
   3  10   6         67.84         87.37        13.05 o                         
   4  10   6          0.80         -3.94        11.73 o                         
  -5  11   6          3.14          2.18         3.50 o                         
  -4  11   6          0.71          7.71         2.53 o                         
  -3  11   6        643.61        614.22        15.43 o                         
  -2  11   6          1.77          1.49         4.44 o                         
  -1  11   6        114.09        103.27         7.80 o                         
   0  11   6        397.54        386.46        14.55 o                         
   1  11   6        221.19        195.61        12.05 o                         
   2  11   6          3.90          2.12         5.41 o                         
   3  11   6          3.49         10.41         4.68 o                         
   4  11   6        167.21        129.88        21.87 o                         
  -4  12   6         70.13         73.82         7.97 o                         
  -3  12   6          0.89          1.72         3.76 o                         
  -2  12   6         42.58         48.87         6.14 o                         
  -1  12   6        508.34        481.84        15.63 o                         
   0  12   6         33.35         48.29         6.69 o                         
   1  12   6        175.08        173.50        10.53 o                         
   2  12   6          0.38          6.55         3.49 o                         
   3  12   6        160.42        165.33        13.01 o                         
  -4  13   6         96.52        107.61        18.61 o                         
  -3  13   6        128.05        135.54        14.34 o                         
  -2  13   6        141.76        150.17         9.90 o                         
  -1  13   6        322.09        338.42        12.85 o                         
   0  13   6        178.55        166.84        10.25 o                         
   1  13   6        146.46        153.52        10.06 o                         
   2  13   6         71.60         76.19        10.44 o                         
   3  13   6        103.00         97.69         8.42 o                         
  -4  14   6         19.45         36.91         8.60 o                         
  -3  14   6         30.64         29.69         6.05 o                         
  -2  14   6         54.80         53.61         7.63 o                         
  -1  14   6        180.26        184.74        10.65 o                         
   0  14   6        171.42        169.53         9.17 o                         
   1  14   6         96.84        100.12         7.56 o                         
   2  14   6         99.20        111.44        10.06 o                         
   3  14   6         81.62         98.63        10.70 o                         
  -4  15   6         70.57         65.76        13.29 o                         
  -3  15   6         74.12         80.94         8.54 o                         
  -2  15   6        103.77        107.99        10.05 o                         
  -1  15   6          9.28          4.34         3.84 o                         
   0  15   6        146.60        151.75        11.02 o                         
   1  15   6         16.76         23.14         4.20 o                         
   2  15   6          0.37          5.06         2.68 o                         
   3  15   6          5.34         -4.56         4.56 o                         
  -3  16   6          1.07         -4.10         4.10 o                         
  -2  16   6         21.03         16.46         4.81 o                         
  -1  16   6         50.34         43.19         5.64 o                         
   0  16   6         56.16         43.15         5.29 o                         
   1  16   6          5.49          3.64         2.66 o                         
   2  16   6          0.25          2.18         2.75 o                         
  -3  17   6         52.35         55.21         6.69 o                         
  -2  17   6         22.52         28.83         5.34 o                         
  -1  17   6          0.05          3.65         7.06 o                         
   0  17   6          7.08         -2.66         2.66 o                         
   1  17   6          2.37         -0.09         3.15 o                         
   2  17   6         23.63         22.37         5.17 o                         
  -2  18   6         29.82         39.49         6.23 o                         
  -1  18   6          8.21          3.63        18.90 o                         
   0  18   6          3.80          5.76         3.92 o                         
   1  18   6         37.45         31.73         7.79 o                         
   0  19   6          0.60         10.26         5.31 o                         
  -6   1   7         52.11         45.67         5.03 o                         
  -5   1   7        184.75        176.46        10.89 o                         
  -4   1   7          7.04          9.07         2.95 o                         
  -3   1   7        614.89        616.51        15.21 o                         
  -2   1   7          3.95          5.68         2.05 o                         
  -1   1   7        247.01        260.47        10.12 o                         
   0   1   7          0.77          6.12         3.15 o                         
   1   1   7         72.42         79.57         5.86 o                         
   2   1   7         37.91         26.87         6.40 o                         
   3   1   7          1.43          4.90         6.54 o                         
  -5   2   7         23.35         29.80         4.32 o                         
  -4   2   7         97.07         99.99         6.19 o                         
  -3   2   7          9.37         16.62         2.79 o                         
  -2   2   7        381.01        423.17        11.89 o                         
  -1   2   7         15.03         24.81         3.28 o                         
   0   2   7        121.35        117.01         8.21 o                         
   1   2   7         23.92         25.45         5.36 o                         
   2   2   7          7.48         11.25         3.94 o                         
   3   2   7          0.26          4.55         3.27 o                         
  -5   3   7        404.91        392.57        13.44 o                         
  -4   3   7        638.17        646.82        15.11 o                         
  -3   3   7        311.71        310.88         9.69 o                         
  -2   3   7        982.14       1012.25        19.72 o                         
  -1   3   7        943.28       1010.62        26.11 o                         
   0   3   7        266.87        266.29        12.56 o                         
   1   3   7         89.63         89.35         8.13 o                         
   2   3   7        509.41        482.23        19.40 o                         
   3   3   7         57.37         60.98         9.47 o                         
  -5   4   7         15.15          9.22         2.46 o                         
  -4   4   7         17.25         17.25         4.41 o                         
  -3   4   7          1.06          0.29         2.97 o                         
  -2   4   7          6.54         12.30         2.97 o                         
  -1   4   7         88.70         89.49         5.51 o                         
   0   4   7          0.19          3.84         2.62 o                         
   1   4   7         48.63         46.17         7.27 o                         
   2   4   7         80.82         93.20        20.03 o                         
   3   4   7          0.61          4.49         2.61 o                         
  -5   5   7         25.45         24.36         3.81 o                         
  -4   5   7        367.96        387.32        13.00 o                         
  -3   5   7         26.10         28.63         3.34 o                         
  -2   5   7        508.19        539.49        12.73 o                         
  -1   5   7        203.10        216.46         8.56 o                         
   0   5   7       1542.24       1609.04        28.78 o                         
   1   5   7         99.11        125.67        10.01 o                         
   2   5   7        160.34        155.73        11.06 o                         
   3   5   7        171.33        180.50        14.00 o                         
   4   5   7         61.89         84.40        16.87 o                         
  -5   6   7          1.30          3.38         2.75 o                         
  -4   6   7         59.91         61.42         6.31 o                         
  -3   6   7          0.02          1.63         2.32 o                         
  -2   6   7         63.98         68.15         5.28 o                         
  -1   6   7         15.75         11.10         2.42 o                         
   0   6   7         59.70         71.83         5.77 o                         
   1   6   7         49.12         37.82         5.45 o                         
   2   6   7        223.87        202.57        12.85 o                         
   3   6   7          0.49         -0.37         3.89 o                         
   4   6   7         56.79         66.51         9.99 o                         
  -5   7   7          3.65          5.71         3.40 o                         
  -4   7   7        111.61        114.86         7.83 o                         
  -3   7   7        426.32        415.12        12.25 o                         
  -2   7   7         66.32         97.53         5.98 o                         
  -1   7   7          1.21          2.35         1.98 o                         
   0   7   7          8.20         10.02         2.66 o                         
   1   7   7         32.66         28.89         5.52 o                         
   2   7   7         36.84         50.22        10.53 o                         
   3   7   7          6.59         -0.83         6.51 o                         
   4   7   7         23.06         15.47         7.72 o                         
  -5   8   7          0.12         -2.65         2.65 o                         
  -4   8   7         11.17         10.63         3.54 o                         
  -3   8   7          0.74          5.66         3.07 o                         
  -2   8   7         26.86         29.68         4.09 o                         
  -1   8   7        168.27        170.01         9.72 o                         
   0   8   7         16.44         21.62         3.56 o                         
   1   8   7         82.36         84.41        14.01 o                         
   2   8   7         20.51         19.48         4.58 o                         
   3   8   7         49.75         57.68         9.27 o                         
   4   8   7          0.12         34.65        17.33 o                         
  -5   9   7         33.99         33.70         4.59 o                         
  -4   9   7        281.18        260.67        12.43 o                         
  -3   9   7        237.96        255.30        10.36 o                         
  -2   9   7        716.64        725.35        21.39 o                         
  -1   9   7        185.65        184.06         9.44 o                         
   0   9   7        231.19        232.75        10.69 o                         
   1   9   7        713.56        690.58        26.72 o                         
   2   9   7        209.13        230.85        15.14 o                         
   3   9   7        232.16        221.60        15.84 o                         
   4   9   7         11.51         18.48         7.77 o                         
  -5  10   7          6.11         10.23         3.29 o                         
  -4  10   7         52.59         50.51         7.28 o                         
  -3  10   7         54.33         44.25         6.71 o                         
  -2  10   7          0.03          7.21         3.41 o                         
  -1  10   7          1.14          4.42         3.72 o                         
   0  10   7         18.59         23.12         3.75 o                         
   1  10   7         45.73         41.27         9.94 o                         
   2  10   7         97.82        114.58        11.99 o                         
   3  10   7          8.95         12.53         4.22 o                         
  -4  11   7         87.01         74.62         8.66 o                         
  -3  11   7        151.59        163.92        17.68 o                         
  -2  11   7        366.24        395.09        15.09 o                         
  -1  11   7          1.25          1.27         2.32 o                         
   0  11   7        773.55        775.24        20.71 o                         
   1  11   7         47.55         58.95         7.07 o                         
   2  11   7        486.22        486.22        25.16 o                         
   3  11   7          2.37         -3.21         3.81 o                         
  -4  12   7         10.52          8.42         5.11 o                         
  -3  12   7         15.12         12.74         6.38 o                         
  -2  12   7         19.95         26.82         5.43 o                         
  -1  12   7         32.79         42.25         4.96 o                         
   0  12   7        162.65        160.07         9.05 o                         
   1  12   7         28.22         25.93         5.09 o                         
   2  12   7        151.13        135.97        12.43 o                         
   3  12   7        101.52        110.96        21.14 o                         
  -4  13   7         29.49         39.01         8.00 o                         
  -3  13   7         23.76         15.98         7.09 o                         
  -2  13   7         27.40         21.52        10.02 o                         
  -1  13   7          0.67          7.98         2.96 o                         
   0  13   7          8.84          1.85         2.91 o                         
   1  13   7         11.24          5.20         3.95 o                         
   2  13   7         13.42         11.05         3.74 o                         
   3  13   7          0.63          0.06         2.83 o                         
  -3  14   7          0.01          1.51         2.93 o                         
  -2  14   7         42.66         53.82        10.11 o                         
  -1  14   7          2.58          1.88         2.76 o                         
   0  14   7         29.05         29.42         5.21 o                         
   1  14   7         22.23         24.75         4.32 o                         
   2  14   7         18.27         12.71         4.25 o                         
   3  14   7          7.34         -2.33         2.33 o                         
  -3  15   7         29.49         32.15         5.40 o                         
  -2  15   7          8.50          6.70         3.59 o                         
  -1  15   7        128.03        121.02         8.59 o                         
   0  15   7        109.30        102.80         7.27 o                         
   1  15   7        101.21        123.79         8.24 o                         
   2  15   7          3.10          5.16         8.78 o                         
  -3  16   7         11.54          8.53         3.84 o                         
  -2  16   7         19.27         31.84         5.27 o                         
  -1  16   7          2.91          3.10         3.12 o                         
   0  16   7         29.12         34.08         4.34 o                         
   1  16   7         70.56         64.55         7.39 o                         
   2  16   7          8.95          1.51         3.03 o                         
  -2  17   7         34.50         44.34         6.42 o                         
  -1  17   7        131.32        136.22        20.10 o                         
   0  17   7         40.83         53.16         5.60 o                         
   1  17   7         32.24         38.62         9.74 o                         
  -5   0   8          1.76          3.30         3.48 o                         
  -4   0   8        450.52        420.80        18.40 o                         
  -3   0   8        299.81        278.36        18.94 o                         
  -2   0   8         52.34         63.33         9.05 o                         
  -1   0   8        265.26        295.66        22.89 o                         
   0   0   8         45.05         56.94         9.60 o                         
   1   0   8       1119.94       1070.16        37.79 o                         
   2   0   8        117.18        136.14        12.35 o                         
   3   0   8        115.07          7.31        12.21 o                         
  -5   1   8        505.18        503.97        19.39 o                         
  -4   1   8        316.80        306.64        11.68 o                         
  -3   1   8        326.93        342.73        14.18 o                         
  -2   1   8       1861.39       1936.10        42.21 o                         
  -1   1   8       2200.72       2127.93        50.73 o                         
   0   1   8        652.65        667.07        26.46 o                         
   1   1   8        209.41        211.93        15.14 o                         
   2   1   8        364.67        384.44        17.43 o                         
   3   1   8        147.91        160.60        20.27 o                         
  -5   2   8         37.53         26.06         8.23 o                         
  -4   2   8         24.23         30.25         7.72 o                         
  -3   2   8        155.23        148.87        10.98 o                         
  -2   2   8        117.75        127.71         9.02 o                         
  -1   2   8        455.02        460.12        16.70 o                         
   0   2   8        424.87        455.67        19.39 o                         
   1   2   8          0.43         -1.39         2.01 o                         
   2   2   8         78.15         59.45        11.23 o                         
   3   2   8         38.40         34.46        10.46 o                         
  -5   3   8          1.01          1.16         4.91 o                         
  -4   3   8        127.14        129.87         7.55 o                         
  -3   3   8         42.11         46.63         5.03 o                         
  -2   3   8          8.32         -0.44         3.29 o                         
  -1   3   8         61.25         75.47         6.34 o                         
   0   3   8        247.16        259.57        16.68 o                         
   1   3   8         36.17         43.21        10.16 o                         
   2   3   8          3.96          1.10         2.46 o                         
   3   3   8         12.16          7.83         6.06 o                         
  -5   4   8          5.16         -1.43         4.14 o                         
  -4   4   8          0.07         -1.63         5.53 o                         
  -3   4   8          0.68          4.00         3.25 o                         
  -2   4   8          1.88          8.42         4.20 o                         
  -1   4   8        436.04        445.92        15.93 o                         
   0   4   8         52.15         44.62         7.09 o                         
   1   4   8         97.92        102.98         9.21 o                         
   2   4   8         56.85         41.51        10.06 o                         
   3   4   8         29.53         48.08         7.56 o                         
  -5   5   8         59.90         56.69         6.12 o                         
  -4   5   8        430.27        410.72        18.78 o                         
  -3   5   8       1518.30       1483.53        28.20 o                         
  -2   5   8        362.20        357.36        11.71 o                         
  -1   5   8        487.81        504.83        19.28 o                         
   0   5   8        641.79        618.17        23.44 o                         
   1   5   8        822.51        811.74        25.99 o                         
   2   5   8         31.91         47.79         7.71 o                         
   3   5   8        123.14        150.68        16.80 o                         
  -5   6   8         69.36         75.85         6.50 o                         
  -4   6   8          8.51          5.47         3.31 o                         
  -3   6   8          6.05         10.83         4.16 o                         
  -2   6   8         10.84         10.62         3.31 o                         
  -1   6   8          5.59         19.62         5.13 o                         
   0   6   8         17.79         16.07         3.25 o                         
   1   6   8          0.05          0.08         2.53 o                         
   2   6   8          5.05          6.54         6.09 o                         
   3   6   8         56.07         51.17         8.67 o                         
  -5   7   8         70.49         65.40         5.14 o                         
  -4   7   8        180.40        165.62        12.14 o                         
  -3   7   8        252.75        277.62        10.77 o                         
  -2   7   8        236.09        256.99        10.23 o                         
  -1   7   8         38.68         39.72         5.10 o                         
   0   7   8        533.57        555.11        20.39 o                         
   1   7   8        231.02        245.39        13.25 o                         
   2   7   8        359.55        379.31        22.08 o                         
   3   7   8         54.62         67.83         9.56 o                         
  -5   8   8          6.96         -0.56         5.51 o                         
  -4   8   8         17.24         10.07         3.78 o                         
  -3   8   8        258.90        249.79        13.95 o                         
  -2   8   8        128.56        114.89         8.44 o                         
  -1   8   8        131.11        139.58         8.22 o                         
   0   8   8         34.16         22.79         4.52 o                         
   1   8   8        327.84        316.44        16.93 o                         
   2   8   8        112.53         92.26        11.15 o                         
   3   8   8         41.42         33.86        10.44 o                         
  -4   9   8         80.79         74.23         8.56 o                         
  -3   9   8          0.29         -0.09         2.86 o                         
  -2   9   8        224.13        208.02        10.93 o                         
  -1   9   8         31.30         37.08         6.03 o                         
   0   9   8         36.58         21.37         7.27 o                         
   1   9   8        211.96        214.37        13.87 o                         
   2   9   8         91.02         70.47        22.57 o                         
   3   9   8        249.32        229.60        14.23 o                         
  -4  10   8         14.76         16.01         5.81 o                         
  -3  10   8          9.43          5.92         3.78 o                         
  -2  10   8          0.67         -1.45         3.53 o                         
  -1  10   8         22.36         22.42         4.14 o                         
   0  10   8         15.86         14.93         4.30 o                         
   1  10   8          2.00          2.51         3.17 o                         
   2  10   8          1.33          4.80         3.04 o                         
   3  10   8         17.99         13.42         4.99 o                         
  -4  11   8         49.30         46.49        12.44 o                         
  -3  11   8          0.15          9.17         3.84 o                         
  -2  11   8         13.72         21.33         6.57 o                         
  -1  11   8        204.46        198.79        10.33 o                         
   0  11   8         26.97         20.34         5.61 o                         
   1  11   8         37.14         33.87         7.82 o                         
   2  11   8          1.30          0.40         2.20 o                         
   3  11   8         91.28        106.94         8.78 o                         
  -4  12   8          1.13          6.68         3.65 o                         
  -3  12   8         54.92         65.97         7.97 o                         
  -2  12   8          5.57          2.98         6.93 o                         
  -1  12   8         17.95         26.54         4.22 o                         
   0  12   8         19.48         11.64         6.07 o                         
   1  12   8         16.09         21.45         9.64 o                         
   2  12   8         16.37         15.25         3.57 o                         
   3  12   8         11.20          9.08         3.54 o                         
  -3  13   8         24.45         25.08         8.73 o                         
  -2  13   8         77.23         61.91         8.42 o                         
  -1  13   8         72.65         76.29         7.15 o                         
   0  13   8          5.38          8.10         4.25 o                         
   1  13   8        144.11        143.14        11.63 o                         
   2  13   8         74.96         63.43         8.69 o                         
  -3  14   8         32.41         28.80         4.88 o                         
  -2  14   8         25.20         35.13         5.58 o                         
  -1  14   8          1.50         16.07         4.45 o                         
   0  14   8         24.78         22.75         5.61 o                         
   1  14   8          1.91          0.54         2.38 o                         
   2  14   8         10.39          9.05         4.31 o                         
  -2  15   8         83.83         97.71         9.47 o                         
  -1  15   8         14.97         18.66        10.02 o                         
   0  15   8         82.06        103.92         6.90 o                         
   1  15   8         24.80         15.43         5.69 o                         
  -2  16   8         24.74         23.81         6.61 o                         
  -1  16   8          3.67         -2.39         3.28 o                         
   0  16   8         11.33         15.94         6.27 o                         
   1  16   8          2.58          7.13         6.29 o                         
  -5   1   9         37.31         28.07         7.02 o                         
  -4   1   9         78.32         84.82        10.24 o                         
  -3   1   9        359.60        356.72        18.35 o                         
  -2   1   9          0.44          0.77         4.63 o                         
  -1   1   9        729.49        710.18        32.76 o                         
   0   1   9        102.95        134.64        13.67 o                         
   1   1   9        412.16        375.36        17.73 o                         
   2   1   9          0.55          9.54         5.89 o                         
  -5   2   9         20.04         21.60         4.56 o                         
  -4   2   9         12.01         16.47         4.08 o                         
  -3   2   9        155.74        149.13        11.23 o                         
  -2   2   9          2.36          6.38         3.38 o                         
  -1   2   9         89.26        105.19        13.15 o                         
   0   2   9         43.34         22.15         7.75 o                         
   1   2   9          2.02          4.06         2.40 o                         
   2   2   9          1.57          2.16         5.75 o                         
   3   2   9         27.53         15.62        12.22 o                         
  -5   3   9        164.77        171.26        10.72 o                         
  -4   3   9        266.91        253.33        14.25 o                         
  -3   3   9        107.07        116.63         8.22 o                         
  -2   3   9       1629.07       1634.08        33.75 o                         
  -1   3   9        259.38        229.34        18.43 o                         
   0   3   9        950.54        940.24        30.52 o                         
   1   3   9        390.33        367.25        17.52 o                         
   2   3   9        433.86        392.69        19.64 o                         
   3   3   9        131.53         91.40        19.06 o                         
  -5   4   9          7.09         11.79         3.41 o                         
  -4   4   9        152.05        126.78        11.12 o                         
  -3   4   9         49.46         56.29         6.70 o                         
  -2   4   9         39.81         46.87         5.79 o                         
  -1   4   9         30.49         37.73         8.70 o                         
   0   4   9         33.07         33.70         5.51 o                         
   1   4   9         70.24         53.17         7.27 o                         
   2   4   9          2.32          2.64         4.01 o                         
   3   4   9          8.94         17.85         8.32 o                         
  -5   5   9        155.17        141.62         9.59 o                         
  -4   5   9          0.80         -1.46         7.21 o                         
  -3   5   9        205.71        244.24        15.34 o                         
  -2   5   9         33.62         25.39         7.20 o                         
  -1   5   9       1059.09       1071.36        27.54 o                         
   0   5   9         76.95         53.43         6.53 o                         
   1   5   9        241.94        238.35        12.43 o                         
   2   5   9          6.28         -3.36         3.36 o                         
   3   5   9        106.49        103.45        16.41 o                         
  -4   6   9          1.54         29.18        14.04 o                         
  -3   6   9          1.51         -0.52         4.74 o                         
  -2   6   9         11.08          9.06         4.40 o                         
  -1   6   9         22.80         22.75         4.22 o                         
   0   6   9         85.91        106.70         9.96 o                         
   1   6   9        100.27         97.14         8.73 o                         
   2   6   9         26.57         15.01         4.06 o                         
   3   6   9          8.85         17.80        10.47 o                         
  -4   7   9         65.95         72.90        11.16 o                         
  -3   7   9         12.20          6.75         4.22 o                         
  -2   7   9         12.22         -0.18         6.13 o                         
  -1   7   9        142.57        119.21        12.51 o                         
   0   7   9         41.87         41.59         5.57 o                         
   1   7   9         56.09         32.89         5.26 o                         
   2   7   9         19.72         28.60        10.17 o                         
   3   7   9         46.21         46.57        21.80 o                         
  -4   8   9          0.28          5.15         4.83 o                         
  -3   8   9         36.70         38.34         6.35 o                         
  -2   8   9          0.24          7.40         3.49 o                         
  -1   8   9          9.49          8.51         3.44 o                         
   0   8   9         27.13         21.26         4.59 o                         
   1   8   9         16.03         16.70         4.62 o                         
   2   8   9          0.07         -0.36         2.80 o                         
   3   8   9          7.92          6.75         8.30 o                         
  -4   9   9         75.78         89.10        13.57 o                         
  -3   9   9        287.31        293.18        15.35 o                         
  -2   9   9         22.66         15.78         9.66 o                         
  -1   9   9         53.62         47.27         6.27 o                         
   0   9   9         96.15        116.86        11.11 o                         
   1   9   9        247.03        251.48        17.26 o                         
   2   9   9         34.84         36.31         8.98 o                         
   3   9   9         58.97         72.07         6.92 o                         
  -4  10   9          8.82         15.23         6.28 o                         
  -3  10   9          0.85         -4.33         4.33 o                         
  -2  10   9         99.90         99.34        10.45 o                         
  -1  10   9         49.57         42.88         7.58 o                         
   0  10   9          2.85          3.18         3.74 o                         
   1  10   9         10.71          2.37         6.15 o                         
   2  10   9         15.92         11.61         5.91 o                         
  -3  11   9        255.91        279.55        14.22 o                         
  -2  11   9          5.86         18.87         6.23 o                         
  -1  11   9         38.86         45.35         6.30 o                         
   0  11   9         76.63        100.07         8.64 o                         
   1  11   9         32.39         38.62         8.11 o                         
   2  11   9         66.45         39.08        11.60 o                         
  -3  12   9         77.67         84.42        10.28 o                         
  -2  12   9         27.26         22.32         5.30 o                         
  -1  12   9          1.89         -0.02         3.42 o                         
   0  12   9          8.54          8.21         3.74 o                         
   1  12   9          1.12         -3.62         3.62 o                         
   2  12   9          1.26         -2.16         6.76 o                         
  -3  13   9         23.95         35.64         8.27 o                         
  -2  13   9         21.23         36.73         7.52 o                         
  -1  13   9         15.50         10.66         3.24 o                         
   0  13   9          1.05          8.39         4.09 o                         
   1  13   9         42.53         68.57         6.06 o                         
  -2  14   9          1.26         -3.42         3.79 o                         
  -1  14   9          1.80         10.00         5.21 o                         
   0  14   9         29.41         23.33         4.33 o                         
   1  14   9          4.93          4.26         3.09 o                         
  -1  15   9         30.42         18.22         5.71 o                         
   0  15   9         19.61         16.93         4.75 o                         
  -4   0  10          3.44         -3.35         3.35 o                         
  -3   0  10         43.94         35.88        11.29 o                         
  -2   0  10        221.85        233.85        19.80 o                         
  -1   0  10          6.82         23.99         8.23 o                         
   1   0  10        123.67        118.45        17.94 o                         
   2   0  10         69.71         52.90        11.60 o                         
  -4   1  10         35.34         44.81         5.19 o                         
  -3   1  10        405.13        413.14        18.41 o                         
  -2   1  10        361.10        383.51        18.10 o                         
  -1   1  10        408.36        408.43        21.01 o                         
   0   1  10        268.84        273.83        19.81 o                         
   1   1  10        434.87        415.09        23.58 o                         
   2   1  10        124.74        105.36        15.87 o                         
  -4   2  10          2.31         -2.79         3.52 o                         
  -3   2  10         26.51         36.42         8.22 o                         
  -2   2  10         61.64         74.50         8.17 o                         
  -1   2  10          7.99         14.10         4.21 o                         
   0   2  10          2.62          4.82         3.00 o                         
   1   2  10          5.47          8.10         3.85 o                         
   2   2  10          4.83          5.86         5.32 o                         
  -4   3  10          1.82          2.80         2.67 o                         
  -3   3  10          7.80         -2.66         3.78 o                         
  -2   3  10          0.40         -3.77         3.77 o                         
  -1   3  10         40.26         32.36         6.82 o                         
   0   3  10         91.07         92.44        10.04 o                         
   1   3  10         25.32         29.04        11.80 o                         
   2   3  10          5.36         14.62         5.29 o                         
  -4   4  10         12.89         18.17         5.16 o                         
  -3   4  10          0.05          5.56         4.10 o                         
  -2   4  10         92.08         83.70         9.12 o                         
  -1   4  10         30.52         33.49         7.37 o                         
   0   4  10         42.29         30.17         4.78 o                         
   1   4  10         11.26          9.67         5.27 o                         
   2   4  10         20.23         25.51         8.64 o                         
  -4   5  10        155.98         90.84        19.95 o                         
  -3   5  10        181.23        166.56        13.78 o                         
  -2   5  10         17.29          7.83         4.87 o                         
  -1   5  10        596.40        555.83        24.86 o                         
   0   5  10         66.08         75.63         9.99 o                         
   1   5  10        143.75        125.04         9.92 o                         
   2   5  10         92.66         94.00        14.09 o                         
  -4   6  10         20.37         17.69         7.72 o                         
  -3   6  10         45.04         41.29        19.28 o                         
  -2   6  10          9.59         23.67         6.05 o                         
  -1   6  10          0.32          0.22         3.17 o                         
   0   6  10         36.99         43.68         6.39 o                         
   1   6  10          0.04         -2.91         2.91 o                         
   2   6  10          3.38          5.65         3.46 o                         
  -4   7  10        160.73        166.88        17.00 o                         
  -3   7  10         13.17         15.43         6.84 o                         
  -2   7  10        447.00        458.80        24.28 o                         
  -1   7  10          0.86          5.21         5.76 o                         
   0   7  10        291.38        280.92        14.82 o                         
   1   7  10          4.37          0.22         3.51 o                         
   2   7  10        262.58        278.13        15.73 o                         
  -3   8  10          9.94          3.01         4.42 o                         
  -2   8  10         53.83         60.15         9.36 o                         
  -1   8  10         26.18         25.59         6.10 o                         
   0   8  10        133.48        126.65         9.64 o                         
   1   8  10          0.02          0.38         2.59 o                         
   2   8  10          0.53         -1.96         2.47 o                         
  -3   9  10          1.85          4.38         5.85 o                         
  -2   9  10         25.69         37.94         9.87 o                         
  -1   9  10         35.05         42.50        14.07 o                         
   0   9  10          2.61          0.68         4.62 o                         
   1   9  10          1.17          3.64         3.35 o                         
   2   9  10         64.88         74.32         8.67 o                         
  -3  10  10          0.01         -5.09         5.09 o                         
  -2  10  10          0.65         -0.84         7.88 o                         
  -1  10  10         22.72         28.75        13.61 o                         
   0  10  10         21.34          8.99         6.93 o                         
   1  10  10          2.01          1.89         2.39 o                         
   2  10  10          0.59          1.57         3.96 o                         
  -3  11  10          7.10         -0.77         4.36 o                         
  -2  11  10         15.12          8.13        10.91 o                         
  -1  11  10          0.18         -5.67         5.67 o                         
   0  11  10         28.62         30.75         8.64 o                         
   1  11  10          0.08          9.54         3.42 o                         
  -2  12  10         27.63         43.89        10.13 o                         
  -1  12  10         20.09         32.03        15.04 o                         
   0  12  10          3.50          7.72         3.47 o                         
   1  12  10         52.42         61.07         5.07 o                         
  -1  13  10         25.93         28.06         7.47 o                         
   0  13  10         79.38         74.45        11.17 o                         
  -4   1  11         16.64          7.25         5.38 o                         
  -3   1  11          2.40          7.24         3.27 o                         
  -2   1  11         71.28         71.19        10.65 o                         
  -1   1  11        126.11        112.52        12.31 o                         
   0   1  11        108.25        114.16        12.99 o                         
   1   1  11          6.33          8.19        11.36 o                         
   2   1  11         88.68        109.26        21.44 o                         
  -4   2  11         61.42         75.10        10.25 o                         
  -3   2  11         42.14         42.29         7.67 o                         
  -2   2  11         67.80         57.63        14.61 o                         
  -1   2  11         26.78         20.15         6.51 o                         
   0   2  11         61.93         53.99         8.72 o                         
   1   2  11          0.29          3.17         4.02 o                         
   2   2  11          0.14         -6.23         6.23 o                         
  -3   3  11         81.75         92.05        10.76 o                         
  -2   3  11        374.66        412.58        23.27 o                         
  -1   3  11         13.34         12.94         4.34 o                         
   0   3  11        551.92        566.99        27.70 o                         
   1   3  11        105.37         94.97        11.73 o                         
   2   3  11        231.24        234.75        19.88 o                         
  -3   4  11          6.07          6.92         4.12 o                         
  -2   4  11        179.86        200.36        15.33 o                         
  -1   4  11         66.77         70.60        11.17 o                         
   0   4  11         10.10          3.43         6.27 o                         
   1   4  11         14.02         22.22         6.79 o                         
   2   4  11          6.20         -5.75         5.75 o                         
  -3   5  11         70.40         85.90        27.91 o                         
  -2   5  11         41.58         73.14        10.64 o                         
  -1   5  11         72.02         72.01        11.28 o                         
   0   5  11          0.66         -1.91         2.59 o                         
   1   5  11         92.51         79.57        10.51 o                         
   2   5  11         14.57         11.54         5.74 o                         
  -3   6  11         16.48         17.27        10.69 o                         
  -2   6  11         24.49         19.37         5.14 o                         
  -1   6  11         96.06         99.74        12.15 o                         
   0   6  11         26.61         27.76         6.05 o                         
   1   6  11         14.08          6.13         3.89 o                         
  -3   7  11          8.83         10.59         4.88 o                         
  -2   7  11          4.51         17.81         5.54 o                         
  -1   7  11         26.62         19.68         5.68 o                         
   0   7  11          9.97          7.66         5.02 o                         
   1   7  11          6.04         19.92         6.37 o                         
  -3   8  11         20.27         12.66         7.75 o                         
  -2   8  11          1.13         -2.00         3.56 o                         
  -1   8  11          1.73         -4.36         4.52 o                         
   0   8  11          6.58          6.99         4.02 o                         
   1   8  11         19.74         32.01         9.70 o                         
  -2   9  11          9.45         38.67         9.41 o                         
  -1   9  11        110.01        104.59        10.44 o                         
   0   9  11         19.15         18.31         9.02 o                         
   1   9  11         33.44         25.93         7.20 o                         
  -2  10  11          3.69          2.62         5.58 o                         
  -1  10  11         15.23         11.33         4.95 o                         
   0  10  11         24.39         26.62         8.66 o                         
  -3   0  12        133.82        105.61        12.69 o                         
  -2   0  12         47.25         49.13        12.65 o                         
  -1   0  12        100.70        115.33        15.36 o                         
   0   0  12          0.25          6.36         6.80 o                         
   1   0  12        107.30        147.49        17.91 o                         
  -3   1  12          6.95         -0.49         8.10 o                         
  -2   1  12          4.71          3.18         3.13 o                         
  -1   1  12         50.24         57.31        11.77 o                         
   0   1  12         31.42         23.20         7.71 o                         
   1   1  12         67.32         67.75        11.54 o                         
  -2   2  12          0.16          6.01         6.15 o                         
  -1   2  12        125.00        113.58        10.93 o                         
   0   2  12          1.49         -0.76        10.59 o                         
   1   2  12          3.14          2.78         5.34 o                         
  -2   3  12         71.67         85.22        12.63 o                         
  -1   3  12         60.61         31.60         9.69 o                         
   0   3  12          0.03         -2.23         2.23 o                         
   1   3  12          0.71         -3.43         3.43 o                         
  -2   4  12          4.97          3.61         3.77 o                         
  -1   4  12         45.71         34.20         6.44 o                         
   0   4  12         13.49         18.82         4.83 o                         
   1   4  12         97.24        101.62        11.75 o                         
  -2   5  12         31.18         17.67         4.67 o                         
  -1   5  12          0.76          4.30         2.39 o                         
   0   5  12          0.56         -0.18         3.29 o                         
  -2   6  12         13.61         13.75         7.41 o                         
  -1   6  12         38.02         31.52         7.25 o                         
   0   6  12         22.28         16.88         5.74 o                         
  -1   7  12         36.40         26.33         4.50 o                         
                                                                                
